# Supplementary material for: Structure of SHOC2-KRAS-PP1C complex reveals RAS isoform-specific determinants and insights into targeting complex assembly by RAS inhibitors
Source: Nat Commun. 2026 Jan 10;17:1614. doi: 10.1038/s41467-026-68319-1 (PMC12905138; doi:10.1038/s41467-026-68319-1)
Supplement: Supplementary file 4 — Source data File [file 41467_2026_68319_MOESM4_ESM.xlsx]

## Sheet: Figure 1d
SHOC2-->MRAS+PP1CA						SHOC2-->KRAS+PP1CA						SHOC2(M173I)-->KRAS(Q61R)+PP1CA(P50R)
Thermogram data		Wiseman plot				Thermogram data		Wiseman plot				Thermogram data		Wiseman plot
Time (min)	DP (μcal/s)	Molar ratio	Fit	ΔH (kcal/mol)		Time (min)	DP (μcal/s)	Molar Ratio	Fit	ΔH (kcal/mol)		Time (min)	DP (μcal/s)	Molar ratio	Fit	ΔH (kcal/mol)
0.083333	0.001237	0.020309	-14.1955			0.083333	-0.005922	0.018977	-7.31853			0.083333	-0.000638	0.019342	-11.4486
0.1	0.00048	0.132717	-14.1373	-14.1066		0.1	-0.003278	0.114418	-7.23531	-7.22776		0.1	-0.001159	0.126398	-11.4417	-11.4342
0.116667	0.000484	0.246312	-14.0102	-14.2026		0.116667	-0.001833	0.210775	-7.07082	-6.95005		0.116667	-0.00127	0.234582	-11.4258	-11.3692
0.133333	0.000627	0.361092	-13.8261	-13.8817		0.133333	-0.001099	0.308048	-6.86282	-6.89568		0.133333	-0.001311	0.343897	-11.4013	-11.4225
0.15	0.000671	0.477058	-13.5499	-13.6796		0.15	-0.000854	0.406237	-6.59945	-6.64728		0.15	-0.001213	0.454341	-11.3625	-11.2256
0.166667	0.000705	0.594211	-13.1181	-12.8687		0.166667	-0.00012	0.505342	-6.26753	-6.27195		0.166667	-0.000954	0.565915	-11.2959	-11.2495
0.183333	0.000618	0.712549	-12.4169	-12.3026		0.183333	0.001044	0.605363	-5.85489	-5.98017		0.183333	-0.000835	0.678618	-11.1671	-11.1691
0.2	0.000522	0.832074	-11.2623	-11.1985		0.2	0.002059	0.7063	-5.35542	-5.33563		0.2	-0.000976	0.792452	-10.8644	-10.8311
0.216667	0.000475	0.952785	-9.46604	-9.39395		0.216667	0.002788	0.808153	-4.77607	-4.84696		0.216667	-0.000836	0.907414	-9.93057	-10.4463
0.233333	0.000297	1.07468	-7.1359	-7.38785		0.233333	0.003508	0.910922	-4.14245	-3.99479		0.233333	-0.000855	1.02351	-6.9578	-6.4584
0.25	0.0001	1.19776	-4.87568	-4.95506		0.25	0.004247	1.01461	-3.4968	-3.46743		0.25	-0.000805	1.14073	-3.2424	-3.89977
0.266667	-1.7e-05	1.32204	-3.21863	-3.09202		0.266667	0.004947	1.11921	-2.8858	-2.79755		0.266667	-0.000694	1.25908	-1.81652	-1.28927
0.283333	0.000126	1.44749	-2.18442	-1.97061		0.283333	0.005296	1.22472	-2.34525	-2.39636		0.283333	-0.000424	1.37856	-1.39953	-1.28309
0.3	0.000419	1.57413	-1.5657	-1.48488		0.3	0.005346	1.33116	-1.89182	-1.91725		0.3	-0.000124	1.49917	-1.24187	-1.26695
0.316667	0.000462	1.70196	-1.18798	-1.13032		0.316667	0.005295	1.43851	-1.52512	-1.60119		0.316667	0.000277	1.62091	-1.1676	-1.11569
0.333333	0.000542	1.83097	-0.947669	-0.767914		0.333333	0.005278	1.54677	-1.2348	-1.36708		0.333333	0.000322	1.74378	-1.12701	-1.11014
0.35	0.000553	1.96117	-0.787929	-1.18911		0.35	0.00546	1.65595	-1.00707	-1.04319		0.35	0.000248	1.86778	-1.1024	-1.48093
0.366667	0.000304	2.09256	-0.67737	-0.655858		0.366667	0.005593	1.76605	-0.828614	-0.749858		0.366667	0.000404	1.99291	-1.08626	-0.991374
0.383333	7.5e-05	2.22513	-0.598088	-0.698508		0.383333	0.005985	1.87706	-0.688163	-0.578027		0.383333	0.000459	2.11917	-1.07502	-1.06258
0.4	-0.000224					0.4	0.006208					0.4	0.000385
0.416667	-0.000294					0.416667	0.006481					0.416667	0.000551
0.433333	-0.000603					0.433333	0.006973					0.433333	0.000976
0.45	-0.001036					0.45	0.007769					0.45	0.001161
0.466667	-0.001399					0.466667	0.008364					0.466667	0.000915
0.483333	-0.001491					0.483333	0.00809					0.483333	0.000839
0.5	-0.001464					0.5	0.009425					0.5	0.001004
0.516667	-0.001577					0.516667	0.010721					0.516667	0.001038
0.533333	-0.00151					0.533333	0.011876					0.533333	0.000823
0.55	-0.001333					0.55	0.012942					0.55	0.000757
0.566667	-0.00144					0.566667	0.013773					0.566667	0.000572
0.583333	-0.001398					0.583333	0.014094					0.583333	0.000617
0.6	-0.001535					0.6	0.015065					0.6	0.000443
0.616667	-0.001542					0.616667	0.017656					0.616667	0.000338
0.633333	-0.001549					0.633333	0.001857					0.633333	0.000363
0.65	-0.001747					0.65	-0.025763					0.65	0.000488
0.666667	-0.001744					0.666667	-0.041412					0.666667	0.000623
0.683333	-0.001794					0.683333	-0.042838					0.683333	0.000949
0.7	-0.001304					0.7	-0.037805					0.7	0.001066
0.716667	-0.000825					0.716667	-0.030992					0.716667	0.000982
0.733333	-0.000335					0.733333	-0.024379					0.733333	0.000878
0.75	-3.5e-05					0.75	-0.018367					0.75	0.000824
0.766667	0.000215					0.766667	-0.014954					0.766667	0.00066
0.783333	0.000325					0.783333	-0.012261					0.783333	0.000456
0.8	0.000385					0.8	-0.010034					0.8	0.000312
0.816667	0.000315					0.816667	-0.00595					0.816667	0.000418
0.833333	0.000325					0.833333	-0.001745					0.833333	0.000513
0.85	0.000686					0.85	-0.00064					0.85	0.000379
0.866667	0.001076					0.866667	0.000415					0.866667	0.000365
0.883333	0.001456					0.883333	0.00286					0.883333	0.00027
0.9	0.002066					0.9	0.004525					0.9	8.6e-05
0.916667	0.00272					0.916667	0.004602					0.916667	-0.000202
0.933333	0.002674					0.933333	0.004138					0.933333	-0.001039
0.95	0.002228					0.95	0.004734					0.95	-0.001657
0.966667	0.001862					0.966667	0.00485					0.966667	-0.001194
0.983333	0.002986					0.983333	0.005276					0.983333	-0.000972
1	0.00278					1	0.008252					1	-0.00114
1.01667	0.004213					1.01667	0.008778					1.01667	0.000713
1.03333	0.003022					1.03333	0.003762					1.03333	0.00633
1.05	-0.01003					1.05	-0.023655					1.05	-0.017124
1.06667	-0.029831					1.06667	-0.081122					1.06667	-0.059427
1.08333	-0.048553					1.08333	-0.123649					1.08333	-0.11318
1.1	-0.066225					1.1	-0.128287					1.1	-0.141843
1.11667	-0.068896					1.11667	-0.116234					1.11667	-0.140326
1.13333	-0.060918					1.13333	-0.090931					1.13333	-0.11812
1.15	-0.046415					1.15	-0.06843					1.15	-0.09192
1.16667	-0.034663					1.16667	-0.05145					1.16667	-0.06945
1.18333	-0.02642					1.18333	-0.03522					1.18333	-0.054241
1.2	-0.019617					1.2	-0.01915					1.2	-0.040401
1.21667	-0.016205					1.21667	-0.010911					1.21667	-0.030282
1.23333	-0.015742					1.23333	-0.008371					1.23333	-0.024792
1.25	-0.01456					1.25	-0.005751					1.25	-0.020362
1.26667	-0.013543					1.26667	-0.004563					1.26667	-0.015752
1.28333	-0.012227					1.28333	-0.003387					1.28333	-0.013561
1.3	-0.011011					1.3	-0.00233					1.3	-0.01189
1.31667	-0.010154					1.31667	-0.001404					1.31667	-0.010769
1.33333	-0.009348					1.33333	-0.000707					1.33333	-0.009758
1.35	-0.008561					1.35	-0.000531					1.35	-0.009057
1.36667	-0.007705					1.36667	-0.000154					1.36667	-0.008437
1.38333	-0.006905					1.38333	0.00041					1.38333	-0.007656
1.4	-0.006315					1.4	0.000753					1.4	-0.007055
1.41667	-0.005936					1.41667	0.001015					1.41667	-0.006095
1.43333	-0.005426					1.43333	0.001218					1.43333	-0.005184
1.45	-0.004876					1.45	0.001451					1.45	-0.004624
1.46667	-0.004966					1.46667	0.001274					1.46667	-0.004203
1.48333	-0.003517					1.48333	0.001207					1.48333	-0.003933
1.5	-0.003224					1.5	0.001627					1.5	-0.003564
1.51667	-0.003151					1.51667	0.002006					1.51667	-0.003235
1.53333	-0.002958					1.53333	0.002155					1.53333	-0.002886
1.55	-0.003036					1.55	0.002274					1.55	-0.002398
1.56667	-0.003203					1.56667	0.002263					1.56667	-0.002179
1.58333	-0.00376					1.58333	0.001853					1.58333	-0.00212
1.6	-0.004857					1.6	0.001482					1.6	-0.001891
1.61667	-0.005492					1.61667	0.001207					1.61667	-0.001576
1.63333	-0.025137					1.63333	0.000962					1.63333	-0.00127
1.65	-0.036341					1.65	0.000937					1.65	-0.001065
1.66667	-0.022386					1.66667	0.001022					1.66667	-0.00102
1.68333	-0.004751					1.68333	0.000937					1.68333	-0.000734
1.7	0.002714					1.7	0.001072					1.7	-0.000969
1.71667	0.00332					1.71667	0.001197					1.71667	-0.001113
1.73333	0.002057					1.73333	0.001357					1.73333	-0.001413
1.75	0.002045					1.75	0.001547					1.75	-0.001722
1.76667	0.001892					1.76667	0.001887					1.76667	-0.001892
1.78333	0.00136					1.78333	0.001857					1.78333	-0.001921
1.8	0.000667					1.8	0.002048					1.8	-0.001951
1.81667	0.000535					1.81667	0.002278					1.81667	-0.00173
1.83333	0.000682					1.83333	0.001998					1.83333	-0.00143
1.85	0.000661					1.85	0.001658					1.85	-0.001246
1.86667	0.00061					1.86667	0.001558					1.86667	-0.001422
1.88333	0.00035					1.88333	0.001519					1.88333	-0.001348
1.9	-0.000161					1.9	0.001469					1.9	-0.001143
1.91667	-0.000472					1.91667	0.00158					1.91667	-0.001129
1.93333	-0.000523					1.93333	0.001801					1.93333	-0.001165
1.95	-0.000583					1.95	0.001951					1.95	-0.001261
1.96667	-0.000593					1.96667	0.00207					1.96667	-0.001205
1.98333	-0.000512					1.98333	0.00219					1.98333	-0.001019
2	-0.000672					2	0.00256					2	-0.000852
2.01667	-0.000711					2.01667	0.00278					2.01667	-0.000586
2.03333	-0.00062					2.03333	0.00277					2.03333	-0.00053
2.05	-0.00055					2.05	0.00297					2.05	-0.000294
2.06667	-0.000439					2.06667	0.00293					2.06667	9.3e-05
2.08333	-0.000277					2.08333	0.00271					2.08333	0.000201
2.1	-0.000316					2.1	0.002262					2.1	0.000289
2.11667	-0.000194					2.11667	0.001833					2.11667	0.000277
2.13333	-3.2e-05					2.13333	0.001504					2.13333	0.000195
2.15	-3e-05					2.15	0.001206					2.15	0.000104
2.16667	-8.8e-05					2.16667	0.000927					2.16667	-0.000118
2.18333	-9.6e-05					2.18333	0.000788					2.18333	-0.00032
2.2	0.000137					2.2	0.000533					2.2	-0.00039
2.21667	0.000461					2.21667	0.00026					2.21667	-0.000359
2.23333	0.000804					2.23333	8.6e-05					2.23333	-0.000409
2.25	0.001128					2.25	3.3e-05					2.25	-0.000339
2.26667	0.001212					2.26667	-5.1e-05					2.26667	-0.000299
2.28333	0.001245					2.28333	-9.4e-05					2.28333	-0.000138
2.3	0.001279					2.3	-0.000208					2.3	-4.8e-05
2.31667	0.001044					2.31667	-0.000397					2.31667	0.000105
2.33333	0.000939					2.33333	-0.000934					2.33333	8e-06
2.35	0.000985					2.35	-0.001312					2.35	-0.000119
2.36667	0.00099					2.36667	-0.00142					2.36667	-8.6e-05
2.38333	0.000915					2.38333	-0.001608					2.38333	-0.000113
2.4	0.000811					2.4	-0.001755					2.4	-0.00023
2.41667	0.000746					2.41667	-0.001603					2.41667	-0.000327
2.43333	0.000632					2.43333	-0.001403					2.43333	-0.00031
2.45	0.000317					2.45	-0.001043					2.45	-0.000114
2.46667	-2.7e-05					2.46667	-0.000792					2.46667	-3.7e-05
2.48333	-2.1e-05					2.48333	-0.000811					2.48333	0.000179
2.5	-8.5e-05					2.5	-0.000581					2.5	0.000256
2.51667	-5e-05					2.51667	-0.0007					2.51667	0.000463
2.53333	-6.4e-05					2.53333	-0.0008					2.53333	0.000709
2.55	-8e-05					2.55	-0.000935					2.55	0.000591
2.56667	-0.000106					2.56667	-0.000949					2.56667	0.000392
2.58333	-0.000143					2.58333	-0.001244					2.58333	0.000253
2.6	-0.000239					2.6	-0.001278					2.6	0.000184
2.61667	-0.000445					2.61667	-0.001093					2.61667	0.000195
2.63333	-0.000651					2.63333	-0.000997					2.63333	9.7e-05
2.65	-0.000717					2.65	-0.000962					2.65	-0.000262
2.66667	-0.000667					2.66667	-0.000662					2.66667	-0.000385
2.68333	-0.000548					2.68333	-0.000302					2.68333	-0.000339
2.7	-0.000418					2.7	-0.000251					2.7	-0.000513
2.71667	-0.000278					2.71667	-0.000321					2.71667	-0.000336
2.73333	-0.000138					2.73333	-0.00027					2.73333	-0.00013
2.75	-0.000129					2.75	-0.00034					2.75	-0.000194
2.76667	-7.9e-05					2.76667	-0.00036					2.76667	-0.000257
2.78333	0.000135					2.78333	-0.000293					2.78333	-0.000445
2.8	0.000179					2.8	-0.000195					2.8	-0.000723
2.81667	0.000234					2.81667	-4.7e-05					2.81667	-0.00104
2.83333	0.000318					2.83333	-0.000109					2.83333	-0.000678
2.85	0.000132					2.85	7.9e-05					2.85	-0.000406
2.86667	3.6e-05					2.86667	0.000347					2.86667	-0.000224
2.88333	-0.00012					2.88333	0.000785					2.88333	-0.000462
2.9	-0.000173					2.9	0.001203					2.9	-0.000742
2.91667	-0.000116					2.91667	0.001562					2.91667	-0.000902
2.93333	-8.9e-05					2.93333	0.001751					2.93333	-0.000803
2.95	4.8e-05					2.95	0.0018					2.95	-0.000683
2.96667	0.000195					2.96667	0.001669					2.96667	-0.000383
2.98333	0.000472					2.98333	0.001618					2.98333	-1.4e-05
3	0.000679					3	0.001367					3	-0.000124
3.01667	0.000748					3.01667	0.001026					3.01667	-3.4e-05
3.03333	0.000676					3.03333	0.000927					3.03333	-0.000104
3.05	0.000504					3.05	0.001117					3.05	-1.3e-05
3.06667	0.000302					3.06667	0.001008					3.06667	0.000237
3.08333	0.000351					3.08333	0.000909					3.08333	0.000487
3.1	0.000329					3.1	0.000819					3.1	0.000587
3.11667	0.000287					3.11667	0.00072					3.11667	0.000707
3.13333	0.000255					3.13333	0.000558					3.13333	0.000581
3.15	5.2e-05					3.15	0.000506					3.15	0.000415
3.16667	-0.00024					3.16667	0.000555					3.16667	0.000219
3.18333	-0.000283					3.18333	-5.6e-05					3.18333	0.000354
3.2	-0.000476					3.2	-0.000708					3.2	0.000688
3.21667	-0.000788					3.21667	-0.001029					3.21667	0.000842
3.23333	-0.001111					3.23333	-0.000991					3.23333	0.000776
3.25	-0.001496					3.25	-0.00087					3.25	0.000666
3.26667	-0.001781					3.26667	-0.000799					3.26667	0.000597
3.28333	-0.002117					3.28333	-0.000908					3.28333	0.000637
3.3	-0.002473					3.3	-0.000817					3.3	0.000478
3.31667	-0.002899					3.31667	-0.000345					3.31667	0.000388
3.33333	-0.003154					3.33333	-0.000604					3.33333	0.000359
3.35	-0.00275					3.35	-0.000553					3.35	0.000289
3.36667	-0.002758					3.36667	0.000126					3.36667	8.7e-05
3.38333	-0.002398					3.38333	0.000166					3.38333	-5e-06
3.4	-0.002147					3.4	-0.000484					3.4	-0.000237
3.41667	-0.001826					3.41667	-0.000865					3.41667	-0.000399
3.43333	-0.001705					3.43333	-0.000945					3.43333	-0.000631
3.45	-0.001664					3.45	-0.000915					3.45	-0.000803
3.46667	-0.001374					3.46667	-0.000945					3.46667	-0.000725
3.48333	-0.001052					3.48333	-0.000659					3.48333	-0.000709
3.5	-0.000552					3.5	-0.000193					3.5	-0.000553
3.51667	-0.000362					3.51667	0.000434					3.51667	-0.000406
3.53333	-0.000621					3.53333	0.00084					3.53333	-0.00031
3.55	-0.000611					3.55	0.000707					3.55	-0.000323
3.56667	-0.00018					3.56667	0.000243					3.56667	-0.000187
3.58333	0.0004					3.58333	-0.0001					3.58333	-0.000131
3.6	0.000945					3.6	-0.000378					3.6	-6.5e-05
3.61667	0.00143					3.61667	-0.000616					3.61667	-9.8e-05
3.63333	0.001865					3.63333	-0.000683					3.63333	-0.000131
3.65	0.00215					3.65	-0.000701					3.65	-0.000125
3.66667	0.002205					3.66667	-0.000408					3.66667	-4.8e-05
3.68333	0.00203					3.68333	6.4e-05					3.68333	8.8e-05
3.7	0.001715					3.7	0.000487					3.7	0.000165
3.71667	0.001499					3.71667	0.000774					3.71667	0.000383
3.73333	0.001353					3.73333	0.000982					3.73333	0.000832
3.75	0.001287					3.75	0.00103					3.75	0.001222
3.76667	0.001141					3.76667	0.001088					3.76667	0.001511
3.78333	0.001004					3.78333	0.000886					3.78333	0.00165
3.8	0.001158					3.8	0.000924					3.8	0.001719
3.81667	0.001802					3.81667	0.001122					3.81667	0.001738
3.83333	0.001856					3.83333	0.001484					3.83333	0.00172
3.85	0.001301					3.85	0.001846					3.85	0.002133
3.86667	0.001115					3.86667	0.001968					3.86667	0.002875
3.88333	0.000289					3.88333	0.00213					3.88333	0.003588
3.9	0.000184					3.9	0.001282					3.9	0.004631
3.91667	9.8e-05					3.91667	0.000974					3.91667	0.004234
3.93333	0.001513					3.93333	0.004256					3.93333	0.004196
3.95	0.002038					3.95	-0.000873					3.95	-0.00333
3.96667	-0.046877					3.96667	-0.035732					3.96667	-0.047696
3.98333	-0.171322					3.98333	-0.162112					3.98333	-0.182291
4	-0.397977					4	-0.385181					4	-0.420447
4.01667	-0.695861					4.01667	-0.62893					4.01667	-0.711553
4.03333	-0.980706					4.03333	-0.824329					4.03333	-0.968039
4.05	-1.18182					4.05	-0.885048					4.05	-1.12156
4.06667	-1.25196					4.06667	-0.812294					4.06667	-1.12222
4.08333	-1.18504					4.08333	-0.672					4.08333	-0.993079
4.1	-1.03883					4.1	-0.518267					4.1	-0.809666
4.11667	-0.865838					4.11667	-0.391833					4.11667	-0.624024
4.13333	-0.709763					4.13333	-0.293649					4.13333	-0.475851
4.15	-0.586617					4.15	-0.222966					4.15	-0.370408
4.16667	-0.489921					4.16667	-0.169182					4.16667	-0.293305
4.18333	-0.423875					4.18333	-0.132971					4.18333	-0.240587
4.2	-0.361259					4.2	-0.11084					4.2	-0.202999
4.21667	-0.306334					4.21667	-0.09622					4.21667	-0.176501
4.23333	-0.261818					4.23333	-0.08586					4.23333	-0.155082
4.25	-0.223732					4.25	-0.07657					4.25	-0.137584
4.26667	-0.196046					4.26667	-0.069379					4.26667	-0.121306
4.28333	-0.17218					4.28333	-0.063859					4.28333	-0.106558
4.3	-0.156244					4.3	-0.058847					4.3	-0.092567
4.31667	-0.137638					4.31667	-0.054426					4.31667	-0.083017
4.33333	-0.120872					4.33333	-0.050095					4.33333	-0.072036
4.35	-0.104016					4.35	-0.045864					4.35	-0.062695
4.36667	-0.094401					4.36667	-0.041663					4.36667	-0.055135
4.38333	-0.084305					4.38333	-0.037582					4.38333	-0.047644
4.4	-0.077949					4.4	-0.033951					4.4	-0.037583
4.41667	-0.069093					4.41667	-0.030594					4.41667	-0.035653
4.43333	-0.059638					4.43333	-0.027349					4.43333	-0.033594
4.45	-0.055002					4.45	-0.025044					4.45	-0.030244
4.46667	-0.049777					4.46667	-0.022908					4.46667	-0.027174
4.48333	-0.047031					4.48333	-0.020473					4.48333	-0.024744
4.5	-0.043876					4.5	-0.018338					4.5	-0.022274
4.51667	-0.04024					4.51667	-0.016383					4.51667	-0.019754
4.53333	-0.036935					4.53333	-0.014707					4.53333	-0.017558
4.55	-0.03332					4.55	-0.013053					4.55	-0.015662
4.56667	-0.030585					4.56667	-0.01172					4.56667	-0.013056
4.58333	-0.02733					4.58333	-0.010516					4.58333	-0.011019
4.6	-0.024835					4.6	-0.009742					4.6	-0.010023
4.61667	-0.02313					4.61667	-0.009039					4.61667	-0.009067
4.63333	-0.021495					4.63333	-0.008505					4.63333	-0.008351
4.65	-0.019601					4.65	-0.007977					4.65	-0.007571
4.66667	-0.017647					4.66667	-0.007491					4.66667	-0.006622
4.68333	-0.015693					4.68333	-0.007005					4.68333	-0.005743
4.7	-0.013669					4.7	-0.00651					4.7	-0.005054
4.71667	-0.011725					4.71667	-0.006024					4.71667	-0.004245
4.73333	-0.009691					4.73333	-0.005508					4.73333	-0.003525
4.75	-0.008247					4.75	-0.004913					4.75	-0.003086
4.76667	-0.006914					4.76667	-0.004556					4.76667	-0.002876
4.78333	-0.006191					4.78333	-0.004324					4.78333	-0.002847
4.8	-0.005948					4.8	-0.004121					4.8	-0.002677
4.81667	-0.005335					4.81667	-0.004009					4.81667	-0.002388
4.83333	-0.004752					4.83333	-0.003706					4.83333	-0.002109
4.85	-0.004199					4.85	-0.003503					4.85	-0.00203
4.86667	-0.003796					4.86667	-0.003251					4.86667	-0.00193
4.88333	-0.003185					4.88333	-0.002835					4.88333	-0.001813
4.9	-0.002613					4.9	-0.002432					4.9	-0.001777
4.91667	-0.002062					4.91667	-0.00196					4.91667	-0.001701
4.93333	-0.00169					4.93333	-0.001367					4.93333	-0.001615
4.95	-0.001359					4.95	-0.000865					4.95	-0.001458
4.96667	-0.001127					4.96667	-0.000372					4.96667	-0.001242
4.98333	-0.001096					4.98333	3.1e-05					4.98333	-0.001316
5	-0.001086					5	0.000218					5	-0.001494
5.01667	-0.000936					5.01667	0.000363					5.01667	-0.001704
5.03333	-0.000826					5.03333	0.000548					5.03333	-0.001784
5.05	-0.000776					5.05	0.000824					5.05	-0.001874
5.06667	-0.000747					5.06667	0.000889					5.06667	-0.001884
5.08333	-0.000717					5.08333	0.000874					5.08333	-0.001724
5.1	-0.000697					5.1	0.000979					5.1	-0.001524
5.11667	-0.000489					5.11667	0.000992					5.11667	-0.00128
5.13333	-0.000461					5.13333	0.001014					5.13333	-0.001239
5.15	-0.000614					5.15	0.001026					5.15	-0.001347
5.16667	-0.000726					5.16667	0.001088					5.16667	-0.001225
5.18333	-0.000738					5.18333	0.00123					5.18333	-0.001123
5.2	-0.00038					5.2	0.001202					5.2	-0.001071
5.21667	-0.000162					5.21667	0.001004					5.21667	-0.0011
5.23333	0.000194					5.23333	0.000964					5.23333	-0.001064
5.25	0.000469					5.25	0.000804					5.25	-0.00093
5.26667	0.000675					5.26667	0.000674					5.26667	-0.001076
5.28333	0.00052					5.28333	0.000594					5.28333	-0.001111
5.3	0.000386					5.3	0.000474					5.3	-0.000887
5.31667	0.000402					5.31667	0.000464					5.31667	-0.000653
5.33333	0.000357					5.33333	0.000614					5.33333	-0.000279
5.35	0.000151					5.35	0.000729					5.35	-0.000168
5.36667	0.000124					5.36667	0.000805					5.36667	-0.000108
5.38333	0.000197					5.38333	0.00077					5.38333	-0.000269
5.4	0.00019					5.4	0.000586					5.4	-0.000359
5.41667	0.000293					5.41667	0.000542					5.41667	-0.00033
5.43333	0.000236					5.43333	0.000518					5.43333	-0.00013
5.45	-0.000151					5.45	0.000544					5.45	3e-05
5.46667	-0.000211					5.46667	0.00032					5.46667	9e-05
5.48333	-0.000171					5.48333	0.000297					5.48333	6e-05
5.5	9e-06					5.5	0.000554					5.5	0.00011
5.51667	4.9e-05					5.51667	0.000562					5.51667	-8e-05
5.53333	-0.000301					5.53333	0.000629					5.53333	-3.1e-05
5.55	-0.000611					5.55	0.000546					5.55	-0.000111
5.56667	-0.000891					5.56667	0.000633					5.56667	-7.1e-05
5.58333	-0.001115					5.58333	0.000774					5.58333	0.000104
5.6	-0.001009					5.6	0.000987					5.6	0.000368
5.61667	-0.000713					5.61667	0.000969					5.61667	0.000543
5.63333	-0.000547					5.63333	0.000641					5.63333	0.000527
5.65	-0.000432					5.65	0.000624					5.65	0.000472
5.66667	-0.000326					5.66667	0.000466					5.66667	0.000326
5.68333	-0.00027					5.68333	0.000508					5.68333	0.000581
5.7	-0.000247					5.7	0.000756					5.7	0.000914
5.71667	-0.000125					5.71667	0.000844					5.71667	0.000928
5.73333	0.000277					5.73333	0.001093					5.73333	0.000822
5.75	0.000579					5.75	0.001112					5.75	0.000795
5.76667	0.000371					5.76667	0.00089					5.76667	0.000929
5.78333	0.000293					5.78333	0.000609					5.78333	0.000932
5.8	0.000295					5.8	0.000698					5.8	0.000796
5.81667	0.000164					5.81667	0.00055					5.81667	0.000511
5.83333	0.000162					5.83333	0.000194					5.83333	0.000707
5.85	0.000211					5.85	7.8e-05					5.85	0.000792
5.86667	0.000239					5.86667	0.000121					5.86667	0.000648
5.88333	0.000238					5.88333	0.000225					5.88333	0.000503
5.9	0.000197					5.9	3.9e-05					5.9	0.000299
5.91667	5e-06					5.91667	-0.000267					5.91667	0.000164
5.93333	-0.000469					5.93333	-0.000423					5.93333	0.000313
5.95	-0.000864					5.95	-0.000457					5.95	-0.000269
5.96667	-0.001059					5.96667	-0.000451					5.96667	-0.00088
5.98333	-0.001233					5.98333	-0.000426					5.98333	-0.000862
6	-0.001348					6	-0.00023					6	-0.000763
6.01667	-0.001483					6.01667	-0.000214					6.01667	-0.000695
6.03333	-0.001448					6.03333	-0.000279					6.03333	-0.000696
6.05	-0.001305					6.05	-0.000265					6.05	-0.000504
6.06667	-0.001062					6.06667	-0.00035					6.06667	-0.000702
6.08333	-0.000719					6.08333	-0.000475					6.08333	-0.001189
6.1	-0.000437					6.1	-0.00046					6.1	-0.000987
6.11667	-0.000284					6.11667	-0.000315					6.11667	-0.000814
6.13333	-0.000181					6.13333	-0.00018					6.13333	-0.000592
6.15	4.1e-05					6.15	3.4e-05					6.15	-0.000439
6.16667	0.000204					6.16667	0.000136					6.16667	-0.000411
6.18333	0.000226					6.18333	0.000228					6.18333	-0.000402
6.2	0.000498					6.2	0.000191					6.2	-0.000423
6.21667	0.00026					6.21667	0.000213					6.21667	-0.000214
6.23333	0.000303					6.23333	0.000425					6.23333	0.000115
6.25	0.000435					6.25	0.000608					6.25	0.000204
6.26667	0.000787					6.26667	0.00076					6.26667	0.000233
6.28333	0.001231					6.28333	0.000658					6.28333	0.000121
6.3	0.001575					6.3	0.000246					6.3	-2.9e-05
6.31667	0.001929					6.31667	2.4e-05					6.31667	-5e-05
6.33333	0.002083					6.33333	3.2e-05					6.33333	-7.1e-05
6.35	0.002147					6.35	-0.000269					6.35	0.000189
6.36667	0.001831					6.36667	-0.000531					6.36667	9.8e-05
6.38333	0.001335					6.38333	-0.000733					6.38333	5.7e-05
6.4	0.000961					6.4	-0.000992					6.4	0.000319
6.41667	0.000787					6.41667	-0.00118					6.41667	0.000493
6.43333	0.000624					6.43333	-0.001028					6.43333	0.000486
6.45	0.00047					6.45	-0.001006					6.45	0.00027
6.46667	0.000377					6.46667	-0.000815					6.46667	0.000303
6.48333	0.000223					6.48333	-0.000383					6.48333	0.000696
6.5	0.00049					6.5	-0.000491					6.5	0.00084
6.51667	0.000288					6.51667	-0.000857					6.51667	0.000879
6.53333	-0.000114					6.53333	-0.001252					6.53333	0.00096
6.55	-0.000227					6.55	-0.001257					6.55	0.001161
6.56667	-0.000269					6.56667	-0.001132					6.56667	0.001392
6.58333	-0.000141					6.58333	-0.000847					6.58333	0.001702
6.6	-0.000263					6.6	-0.000693					6.6	0.001923
6.61667	-0.000445					6.61667	2.2e-05					6.61667	0.002214
6.63333	-0.000657					6.63333	-7.8e-05					6.63333	0.002112
6.65	-0.000959					6.65	0.000342					6.65	0.001711
6.66667	-0.001121					6.66667	0.000683					6.66667	0.00136
6.68333	-0.001013					6.68333	0.000673					6.68333	0.00103
6.7	-0.000765					6.7	0.001303					6.7	0.000789
6.71667	-0.000877					6.71667	0.001983					6.71667	0.000549
6.73333	-0.000839					6.73333	0.002144					6.73333	0.000548
6.75	-0.000671					6.75	0.001951					6.75	1.2e-05
6.76667	-7.4e-05					6.76667	0.003329					6.76667	-9.2e-05
6.78333	0.000784					6.78333	0.005008					6.78333	-0.000496
6.8	0.000921					6.8	0.004676					6.8	-0.001601
6.81667	0.000938					6.81667	0.004084					6.81667	-0.002255
6.83333	0.001676					6.83333	0.006422					6.83333	-0.002269
6.85	0.003563					6.85	0.007211					6.85	-0.000893
6.86667	0.0073					6.86667	0.004534					6.86667	0.002964
6.88333	-0.024483					6.88333	-0.013193					6.88333	-0.030568
6.9	-0.129027					6.9	-0.115319					6.9	-0.130339
6.91667	-0.33346					6.91667	-0.316485					6.91667	-0.329581
6.93333	-0.610683					6.93333	-0.555252					6.93333	-0.606822
6.95	-0.889746					6.95	-0.761128					6.95	-0.879444
6.96667	-1.09725					6.96667	-0.847704					6.96667	-1.06187
6.98333	-1.18893					6.98333	-0.79778					6.98333	-1.10348
7	-1.15817					7	-0.668036					7	-1.01202
7.01667	-1.04056					7.01667	-0.523922					7.01667	-0.844093
7.03333	-0.888125					7.03333	-0.392547					7.03333	-0.662645
7.05	-0.738799					7.05	-0.301803					7.05	-0.511107
7.06667	-0.614663					7.06667	-0.222819					7.06667	-0.39679
7.08333	-0.520027					7.08333	-0.171975					7.08333	-0.312272
7.1	-0.449281					7.1	-0.139584					7.1	-0.252159
7.11667	-0.393415					7.11667	-0.116994					7.11667	-0.215066
7.13333	-0.34034					7.13333	-0.103674					7.13333	-0.189992
7.15	-0.294004					7.15	-0.091384					7.15	-0.166499
7.16667	-0.252418					7.16667	-0.081844					7.16667	-0.146835
7.18333	-0.220513					7.18333	-0.074974					7.18333	-0.131162
7.2	-0.193707					7.2	-0.068444					7.2	-0.116748
7.21667	-0.170782					7.21667	-0.063322					7.21667	-0.100913
7.23333	-0.149547					7.23333	-0.059361					7.23333	-0.089057
7.25	-0.133432					7.25	-0.054771					7.25	-0.077972
7.26667	-0.119296					7.26667	-0.05008					7.26667	-0.070616
7.28333	-0.107181					7.28333	-0.045639					7.28333	-0.06389
7.3	-0.092086					7.3	-0.040868					7.3	-0.056115
7.31667	-0.083891					7.31667	-0.035937					7.31667	-0.048979
7.33333	-0.075476					7.33333	-0.031928					7.33333	-0.044255
7.35	-0.068202					7.35	-0.029821					7.35	-0.04002
7.36667	-0.063587					7.36667	-0.028354					7.36667	-0.035406
7.38333	-0.059182					7.38333	-0.026357					7.38333	-0.031442
7.4	-0.055247					7.4	-0.024021					7.4	-0.028448
7.41667	-0.051433					7.41667	-0.021254					7.41667	-0.025393
7.43333	-0.047958					7.43333	-0.019037					7.43333	-0.023069
7.45	-0.044174					7.45	-0.016596					7.45	-0.020469
7.46667	-0.040509					7.46667	-0.014028					7.46667	-0.01768
7.48333	-0.037155					7.48333	-0.0124					7.48333	-0.01552
7.5	-0.033851					7.5	-0.011662					7.5	-0.014011
7.51667	-0.030336					7.51667	-0.010833					7.51667	-0.012662
7.53333	-0.027352					7.53333	-0.010065					7.53333	-0.010822
7.55	-0.024848					7.55	-0.009197					7.55	-0.009113
7.56667	-0.022834					7.56667	-0.008789					7.56667	-0.007781
7.58333	-0.02113					7.58333	-0.008315					7.58333	-0.00692
7.6	-0.019386					7.6	-0.00805					7.6	-0.006369
7.61667	-0.017992					7.61667	-0.007616					7.61667	-0.005608
7.63333	-0.016458					7.63333	-0.006661					7.63333	-0.004967
7.65	-0.014954					7.65	-0.005447					7.65	-0.004246
7.66667	-0.01342					7.66667	-0.004602					7.66667	-0.003885
7.68333	-0.011996					7.68333	-0.003802					7.68333	-0.003345
7.7	-0.010702					7.7	-0.002975					7.7	-0.002676
7.71667	-0.009628					7.71667	-0.001609					7.71667	-0.002137
7.73333	-0.008785					7.73333	-0.000912					7.73333	-0.001888
7.75	-0.008181					7.75	-0.000606					7.75	-0.001779
7.76667	-0.007707					7.76667	-0.00068					7.76667	-0.00161
7.78333	-0.007144					7.78333	-0.000753					7.78333	-0.001391
7.8	-0.00669					7.8	-0.000872					7.8	-0.001126
7.81667	-0.006127					7.81667	-0.000775					7.81667	-0.001062
7.83333	-0.005573					7.83333	-0.000438					7.83333	-0.001099
7.85	-0.0049					7.85	-0.000401					7.85	-0.001096
7.86667	-0.004356					7.86667	0.000266					7.86667	-0.001182
7.88333	-0.003863					7.88333	-1.7e-05					7.88333	-0.001229
7.9	-0.003399					7.9	-0.00084					7.9	-0.001225
7.91667	-0.002996					7.91667	-0.001347					7.91667	-0.001138
7.93333	-0.002732					7.93333	-0.001177					7.93333	-0.000914
7.95	-0.002419					7.95	-0.001278					7.95	-0.00074
7.96667	-0.002266					7.96667	-0.001229					7.96667	-0.000555
7.98333	-0.002033					7.98333	-0.001109					7.98333	-0.000421
8	-0.001809					8	-0.00085					8	-0.000377
8.01667	-0.001606					8.01667	-0.001191					8.01667	-0.000372
8.03333	-0.001253					8.03333	-0.002721					8.03333	-0.000437
8.05	-0.00099					8.05	-0.003055					8.05	-0.000575
8.06667	-0.000786					8.06667	-0.002798					8.06667	-0.000503
8.08333	-0.000513					8.08333	-0.002252					8.08333	-0.000501
8.1	-0.00033					8.1	-0.001906					8.1	-0.000799
8.11667	-0.000347					8.11667	-0.001559					8.11667	-0.000957
8.13333	-0.000394					8.13333	-0.001033					8.13333	-0.000955
8.15	-0.000381					8.15	-0.000577					8.15	-0.000995
8.16667	-0.000468					8.16667	-6.3e-05					8.16667	-0.001258
8.18333	-0.000444					8.18333	0.000771					8.18333	-0.001261
8.2	-0.000441					8.2	0.000884					8.2	-0.001274
8.21667	-0.000488					8.21667	0.001018					8.21667	-0.001127
8.23333	-0.000565					8.23333	0.001022					8.23333	-0.000999
8.25	-0.000562					8.25	0.001106					8.25	-0.000992
8.26667	-0.000529					8.26667	0.00135					8.26667	-0.001047
8.28333	-0.000315					8.28333	0.001475					8.28333	-0.000625
8.3	5.8e-05					8.3	0.00147					8.3	-0.000433
8.31667	0.000272					8.31667	0.001404					8.31667	-0.000341
8.33333	0.000215					8.33333	0.001329					8.33333	-0.000459
8.35	9.8e-05					8.35	0.001314					8.35	-0.000557
8.36667	-2.8e-05					8.36667	0.001318					8.36667	-0.000595
8.38333	-6.4e-05					8.38333	0.001192					8.38333	-7.3e-05
8.4	1e-06					8.4	0.000837					8.4	0.000216
8.41667	0.000175					8.41667	0.000693					8.41667	0.000154
8.43333	0.0004					8.43333	0.000548					8.43333	0.000213
8.45	0.000805					8.45	0.000594					8.45	0.000182
8.46667	0.000839					8.46667	0.000729					8.46667	0.00027
8.48333	0.000974					8.48333	0.000865					8.48333	0.000639
8.5	0.00105					8.5	0.000974					8.5	0.00059
8.51667	0.000936					8.51667	0.000947					8.51667	0.000607
8.53333	0.000663					8.53333	0.000939					8.53333	0.000485
8.55	0.000589					8.55	0.000791					8.55	0.000223
8.56667	0.000585					8.56667	0.000673					8.56667	0.00015
8.58333	0.000622					8.58333	0.000685					8.58333	-0.000112
8.6	0.000588					8.6	0.000608					8.6	-0.000374
8.61667	0.000445					8.61667	0.000557					8.61667	-0.000803
8.63333	0.000333					8.63333	0.000539					8.63333	-0.000975
8.65	0.000221					8.65	0.000511					8.65	-0.001036
8.66667	0.000239					8.66667	0.000414					8.66667	-0.001078
8.68333	0.000376					8.68333	0.000246					8.68333	-0.00157
8.7	0.000344					8.7	0.000378					8.7	-0.001681
8.71667	0.000242					8.71667	0.00041					8.71667	-0.001633
8.73333	-6e-05					8.73333	0.000381					8.73333	-0.001669
8.75	-0.000262					8.75	0.000374					8.75	-0.001447
8.76667	-0.000415					8.76667	0.000317					8.76667	-0.001205
8.78333	-0.000657					8.78333	0.00015					8.78333	-0.001193
8.8	-0.000789					8.8	-6.6e-05					8.8	-0.001161
8.81667	-0.000911					8.81667	-0.000103					8.81667	-0.000999
8.83333	-0.000983					8.83333	5e-05					8.83333	-0.000667
8.85	-0.001125					8.85	0.000121					8.85	-0.000724
8.86667	-0.000998					8.86667	0.000145					8.86667	-0.000923
8.88333	-0.000911					8.88333	0.000399					8.88333	-0.000842
8.9	-0.000834					8.9	0.000653					8.9	-0.000551
8.91667	-0.000987					8.91667	0.000628					8.91667	-0.000379
8.93333	-0.00097					8.93333	0.000562					8.93333	-6.8e-05
8.95	-0.001042					8.95	0.000606					8.95	0.000383
8.96667	-0.001106					8.96667	0.000647					8.96667	0.000462
8.98333	-0.001129					8.98333	0.000701					8.98333	0.000511
9	-0.001053					9	0.000815					9	0.00051
9.01667	-0.001116					9.01667	0.000869					9.01667	0.000518
9.03333	-0.00105					9.03333	0.000682					9.03333	0.000647
9.05	-0.000953					9.05	0.000536					9.05	0.000866
9.06667	-0.000597					9.06667	0.00046					9.06667	0.000984
9.08333	-0.000349					9.08333	0.000358					9.08333	0.001297
9.1	-7.2e-05					9.1	0.000489					9.1	0.001521
9.11667	9.6e-05					9.11667	0.00066					9.11667	0.001315
9.13333	0.000273					9.13333	0.000741					9.13333	0.001168
9.15	0.000141					9.15	0.000522					9.15	0.001022
9.16667	0.000168					9.16667	0.000182					9.16667	0.001076
9.18333	0.000446					9.18333	-2.7e-05					9.18333	0.001159
9.2	0.000566					9.2	-0.000206					9.2	0.001162
9.21667	0.000677					9.21667	-0.000593					9.21667	0.000756
9.23333	0.000708					9.23333	-0.000831					9.23333	0.000461
9.25	0.001039					9.25	-0.000978					9.25	0.000315
9.26667	0.00134					9.26667	-0.000905					9.26667	0.000259
9.28333	0.001571					9.28333	-0.000983					9.28333	0.000343
9.3	0.001702					9.3	-0.00108					9.3	0.000278
9.31667	0.001737					9.31667	-0.001271					9.31667	0.000104
9.33333	0.001733					9.33333	-0.001471					9.33333	2.2e-05
9.35	0.001789					9.35	-0.001371					9.35	-0.00012
9.36667	0.001585					9.36667	-0.001111					9.36667	-0.000512
9.38333	0.001301					9.38333	-0.00083					9.38333	-0.000664
9.4	0.001007					9.4	-0.00053					9.4	-0.000385
9.41667	0.000814					9.41667	-0.00033					9.41667	-0.000147
9.43333	0.000683					9.43333	-0.000184					9.43333	8.5e-05
9.45	0.000724					9.45	2.2e-05					9.45	0.00018
9.46667	0.000635					9.46667	0.000119					9.46667	0.000105
9.48333	0.000636					9.48333	0.000215					9.48333	0.00042
9.5	0.000496					9.5	0.000342					9.5	0.001145
9.51667	0.000227					9.51667	0.000559					9.51667	0.00129
9.53333	-0.000102					9.53333	0.000685					9.53333	0.001145
9.55	-0.000279					9.55	0.000967					9.55	0.000957
9.56667	-0.000185					9.56667	0.001041					9.56667	0.001071
9.58333	-0.000212					9.58333	0.001144					9.58333	0.001246
9.6	-0.000478					9.6	0.001287					9.6	0.001311
9.61667	-0.000824					9.61667	0.00147					9.61667	0.001325
9.63333	-0.000971					9.63333	0.001834					9.63333	0.00126
9.65	-0.001077					9.65	0.001827					9.65	0.001514
9.66667	-0.000713					9.66667	0.001604					9.66667	0.001336
9.68333	-0.000738					9.68333	0.001391					9.68333	0.00117
9.7	-0.000863					9.7	0.000929					9.7	0.001055
9.71667	-0.000289					9.71667	0.001316					9.71667	0.001399
9.73333	0.001136					9.73333	0.001704					9.73333	0.002104
9.75	0.001661					9.75	0.001691					9.75	0.001379
9.76667	0.000935					9.76667	0.000519					9.76667	0.001323
9.78333	0.00428					9.78333	0.002185					9.78333	0.005613
9.8	-0.009626					9.8	-0.008669					9.8	-0.018374
9.81667	-0.080831					9.81667	-0.099953					9.81667	-0.103972
9.83333	-0.233296					9.83333	-0.288928					9.83333	-0.289859
9.85	-0.469412					9.85	-0.517832					9.85	-0.547416
9.86667	-0.737217					9.86667	-0.732806					9.86667	-0.817753
9.88333	-0.952013					9.88333	-0.829551					9.88333	-1.01722
9.9	-1.07855					9.9	-0.781202					9.9	-1.0832
9.91667	-1.09942					9.91667	-0.655306					9.91667	-1.01666
9.93333	-1.02809					9.93333	-0.514169					9.93333	-0.867518
9.95	-0.909478					9.95	-0.394812					9.95	-0.691289
9.96667	-0.773684					9.96667	-0.296425					9.96667	-0.534941
9.98333	-0.65025					9.98333	-0.229498					9.98333	-0.418553
10	-0.553056					10	-0.184002					10	-0.331554
10.0167	-0.485624					10.0167	-0.151068					10.0167	-0.270765
10.0333	-0.426272					10.0333	-0.133547					10.0333	-0.226753
10.05	-0.37307					10.05	-0.122867					10.05	-0.194342
10.0667	-0.324628					10.0667	-0.112326					10.0667	-0.17008
10.0833	-0.278036					10.0833	-0.101495					10.0833	-0.151978
10.1	-0.240254					10.1	-0.090975					10.1	-0.137917
10.1167	-0.209692					10.1167	-0.082764					10.1167	-0.120805
10.1333	-0.190872					10.1333	-0.074892					10.1333	-0.106144
10.15	-0.170803					10.15	-0.067165					10.15	-0.092942
10.1667	-0.151583					10.1667	-0.059657					10.1667	-0.08228
10.1833	-0.132374					10.1833	-0.051959					10.1833	-0.075677
10.2	-0.117974					10.2	-0.046432					10.2	-0.068295
10.2167	-0.104545					10.2167	-0.041804					10.2167	-0.060532
10.2333	-0.098805					10.2333	-0.038047					10.2333	-0.05419
10.25	-0.091979					10.25	-0.034534					10.25	-0.044721
10.2667	-0.082682					10.2667	-0.031507					10.2667	-0.04114
10.2833	-0.073126					10.2833	-0.028659					10.2833	-0.036639
10.3	-0.06513					10.3	-0.024932					10.3	-0.033729
10.3167	-0.059644					10.3167	-0.021745					10.3167	-0.030848
10.3333	-0.055078					10.3333	-0.019297					10.3333	-0.028447
10.35	-0.050582					10.35	-0.01593					10.35	-0.025976
10.3667	-0.045949					10.3667	-0.013403					10.3667	-0.023671
10.3833	-0.041467					10.3833	-0.011453					10.3833	-0.021664
10.4	-0.037045					10.4	-0.009803					10.4	-0.019828
10.4167	-0.032994					10.4167	-0.008523					10.4167	-0.017511
10.4333	-0.029392					10.4333	-0.007113					10.4333	-0.015825
10.45	-0.02684					10.45	-0.006034					10.45	-0.014828
10.4667	-0.024728					10.4667	-0.005054					10.4667	-0.013652
10.4833	-0.02293					10.4833	-0.0042					10.4833	-0.012552
10.5	-0.021363					10.5	-0.003424					10.5	-0.011243
10.5167	-0.019766					10.5167	-0.002619					10.5167	-0.009873
10.5333	-0.017829					10.5333	-0.001913					10.5333	-0.008933
10.55	-0.015912					10.55	-0.001548					10.55	-0.007953
10.5667	-0.014106					10.5667	-0.001022					10.5667	-0.006903
10.5833	-0.012519					10.5833	-0.000417					10.5833	-0.005993
10.6	-0.011337					10.6	0.000147					10.6	-0.005382
10.6167	-0.010406					10.6167	0.000611					10.6167	-0.004822
10.6333	-0.009494					10.6333	0.000864					10.6333	-0.004491
10.65	-0.008513					10.65	0.001128					10.65	-0.00437
10.6667	-0.007672					10.6667	0.001222					10.6667	-0.004329
10.6833	-0.006841					10.6833	0.000996					10.6833	-0.004128
10.7	-0.00607					10.7	0.00069					10.7	-0.003867
10.7167	-0.005375					10.7167	0.000535					10.7167	-0.003508
10.7333	-0.0048					10.7333	0.000419					10.7333	-0.003289
10.75	-0.004286					10.75	0.000213					10.75	-0.003039
10.7667	-0.003922					10.7667	-8.3e-05					10.7667	-0.00281
10.7833	-0.003497					10.7833	-0.000299					10.7833	-0.002591
10.8	-0.003183					10.8	-0.000455					10.8	-0.002752
10.8167	-0.003129					10.8167	-0.000541					10.8167	-0.002912
10.8333	-0.00292					10.8333	-0.000794					10.8333	-0.002976
10.85	-0.002703					10.85	-0.0009					10.85	-0.003071
10.8667	-0.002497					10.8667	-0.001406					10.8667	-0.003146
10.8833	-0.00255					10.8833	-0.001582					10.8833	-0.00316
10.9	-0.002713					10.9	-0.001978					10.9	-0.003235
10.9167	-0.002706					10.9167	-0.002385					10.9167	-0.00322
10.9333	-0.002549					10.9333	-0.002731					10.9333	-0.003195
10.95	-0.002199					10.95	-0.003179					10.95	-0.003135
10.9667	-0.002001					10.9667	-0.003463					10.9667	-0.002916
10.9833	-0.001782					10.9833	-0.003866					10.9833	-0.002597
11	-0.001764					11	-0.00425					11	-0.002328
11.0167	-0.001745					11.0167	-0.004394					11.0167	-0.002119
11.0333	-0.001737					11.0333	-0.004537					11.0333	-0.002121
11.05	-0.001668					11.05	-0.005051					11.05	-0.002202
11.0667	-0.001697					11.0667	-0.005735					11.0667	-0.002199
11.0833	-0.001487					11.0833	-0.006273					11.0833	-0.002198
11.1	-0.001287					11.1	-0.006441					11.1	-0.002057
11.1167	-0.001047					11.1167	-0.00655					11.1167	-0.001806
11.1333	-0.000988					11.1333	-0.006548					11.1333	-0.001525
11.15	-0.000998					11.15	-0.006687					11.15	-0.001204
11.1667	-0.000938					11.1667	-0.006915					11.1667	-0.000903
11.1833	-0.000875					11.1833	-0.006987					11.1833	-0.000506
11.2	-0.000952					11.2	-0.007089					11.2	-0.00019
11.2167	-0.00075					11.2167	-0.007481					11.2167	0.000175
11.2333	-0.000568					11.2333	-0.008323					11.2333	0.000241
11.25	-0.000666					11.25	-0.009066					11.25	0.000167
11.2667	-0.000984					11.2667	-0.009618					11.2667	0.000183
11.2833	-0.001352					11.2833	-0.0102					11.2833	0.000249
11.3	-0.001573					11.3	-0.010798					11.3	0.000254
11.3167	-0.001686					11.3167	-0.011117					11.3167	0.00022
11.3333	-0.001549					11.3333	-0.011536					11.3333	0.000335
11.35	-0.001451					11.35	-0.011826					11.35	0.00043
11.3667	-0.001294					11.3667	-0.011905					11.3667	0.000656
11.3833	-0.000957					11.3833	-0.012704					11.3833	0.000841
11.4	-0.001069					11.4	-0.014113					11.4	0.001176
11.4167	-0.000812					11.4167	-0.016011					11.4167	0.001304
11.4333	-0.000625					11.4333	-0.017194					11.4333	0.001543
11.45	-0.000558					11.45	-0.017207					11.45	0.001712
11.4667	-6.1e-05					11.4667	-0.01736					11.4667	0.001651
11.4833	0.000366					11.4833	-0.010062					11.4833	0.00148
11.5	0.000223					11.5	0.011035					11.5	0.001369
11.5167	0.0002					11.5167	0.037422					11.5167	0.001208
11.5333	0.000601					11.5333	0.054833					11.5333	0.00107
11.55	0.000864					11.55	0.055973					11.55	0.001074
11.5667	0.001626					11.5667	0.051353					11.5667	0.001218
11.5833	0.001999					11.5833	0.044612					11.5833	0.001492
11.6	0.002201					11.6	0.037892					11.6	0.001476
11.6167	0.002254					11.6167	0.032102					11.6167	0.00143
11.6333	0.002416					11.6333	0.027052					11.6333	0.001414
11.65	0.002427					11.65	0.022918					11.65	0.001441
11.6667	0.00259					11.6667	0.019692					11.6667	0.001418
11.6833	0.002832					11.6833	0.017365					11.6833	0.001396
11.7	0.002635					11.7	0.014189					11.7	0.001313
11.7167	0.002007					11.7167	0.011333					11.7167	0.001071
11.7333	0.00143					11.7333	0.008417					11.7333	0.000798
11.75	0.000943					11.75	0.005581					11.75	0.000575
11.7667	0.000775					11.7667	0.002996					11.7667	0.000202
11.7833	0.000919					11.7833	0.000178					11.7833	-0.000113
11.8	0.001114					11.8	-0.001799					11.8	-0.000177
11.8167	0.001138					11.8167	-0.002967					11.8167	-0.000131
11.8333	0.000993					11.8333	-0.003705					11.8333	-0.000265
11.85	0.000927					11.85	-0.004293					11.85	-0.000469
11.8667	0.001002					11.8667	-0.004561					11.8667	-0.000793
11.8833	0.001055					11.8833	-0.004881					11.8833	-0.001073
11.9	0.000831					11.9	-0.00491					11.9	-0.001264
11.9167	0.000867					11.9167	-0.005219					11.9167	-0.001376
11.9333	0.001033					11.9333	-0.005449					11.9333	-0.001487
11.95	0.000888					11.95	-0.005768					11.95	-0.001488
11.9667	0.000804					11.9667	-0.006047					11.9667	-0.00138
11.9833	0.00038					11.9833	-0.006597					11.9833	-0.001361
12	-0.000107					12	-0.006892					12	-0.001372
12.0167	-0.000382					12.0167	-0.00633					12.0167	-0.001465
12.0333	-0.000397					12.0333	-0.005998					12.0333	-0.001498
12.05	-0.000193					12.05	-0.006126					12.05	-0.001371
12.0667	0.000232					12.0667	-0.006364					12.0667	-0.001454
12.0833	0.000567					12.0833	-0.006332					12.0833	-0.001437
12.1	0.000662					12.1	-0.006411					12.1	-0.00117
12.1167	0.000592					12.1167	-0.0062					12.1167	-0.001073
12.1333	0.000623					12.1333	-0.005993					12.1333	-0.000888
12.15	0.000255					12.15	-0.005676					12.15	-0.000814
12.1667	-0.000144					12.1667	-0.005588					12.1667	-0.000619
12.1833	-0.000443					12.1833	-0.005501					12.1833	-0.000505
12.2	-0.000461					12.2	-0.005414					12.2	-0.00043
12.2167	-0.00043					12.2167	-0.005186					12.2167	-0.000446
12.2333	-0.000426					12.2333	-0.00489					12.2333	-0.000539
12.25	-0.000611					12.25	-0.004281					12.25	-0.000706
12.2667	-0.000826					12.2667	-0.003863					12.2667	-0.000792
12.2833	-0.000751					12.2833	-0.003454					12.2833	-0.000808
12.3	-0.000806					12.3	-0.002906					12.3	-0.000754
12.3167	-0.000541					12.3167	-0.002687					12.3167	-0.00065
12.3333	-0.000646					12.3333	-0.002379					12.3333	-0.000866
12.35	-0.00071					12.35	-0.001916					12.35	-0.000868
12.3667	-0.000694					12.3667	-0.001434					12.3667	-0.000301
12.3833	-0.000698					12.3833	-0.001072					12.3833	3.5e-05
12.4	-0.000912					12.4	-0.00084					12.4	0.000342
12.4167	-0.001106					12.4167	-0.000738					12.4167	0.000468
12.4333	-0.00128					12.4333	-0.000586					12.4333	0.000525
12.45	-0.001514					12.45	-0.000564					12.45	0.000302
12.4667	-0.001508					12.4667	-0.000387					12.4667	0.000256
12.4833	-0.001172					12.4833	-0.000391					12.4833	0.00075
12.5	-0.000746					12.5	-0.000264					12.5	0.001164
12.5167	-0.00035					12.5167	-8.8e-05					12.5167	0.001217
12.5333	-0.000304					12.5333	3.8e-05					12.5333	0.001271
12.55	-0.000148					12.55	-4.5e-05					12.55	0.001175
12.5667	5.8e-05					12.5667	-0.000179					12.5667	0.001359
12.5833	0.000414					12.5833	-5.5e-05					12.5833	0.001923
12.6	0.000701					12.6	-0.000632					12.6	0.002027
12.6167	0.000787					12.6167	-0.001038					12.6167	0.001331
12.6333	0.001013					12.6333	-0.000874					12.6333	0.000925
12.65	0.002549					12.65	-0.00036					12.65	0.000949
12.6667	0.004245					12.6667	-0.001706					12.6667	0.000573
12.6833	0.005771					12.6833	-0.003413					12.6833	-0.000773
12.7	0.006158					12.7	0.000271					12.7	0.000792
12.7167	-0.014405					12.7167	-0.008914					12.7167	-0.006594
12.7333	-0.081479					12.7333	-0.097249					12.7333	-0.064419
12.75	-0.228322					12.75	-0.286064					12.75	-0.203734
12.7667	-0.449875					12.7667	-0.513649					12.7667	-0.430319
12.7833	-0.687019					12.7833	-0.711764					12.7833	-0.694634
12.8	-0.875032					12.8	-0.795779					12.8	-0.914939
12.8167	-0.982735					12.8167	-0.740531					12.8167	-1.03399
12.8333	-1.0009					12.8333	-0.622691					12.8333	-1.01753
12.85	-0.945271					12.85	-0.491031					12.85	-0.900893
12.8667	-0.848293					12.8667	-0.3705					12.8667	-0.739187
12.8833	-0.740616					12.8833	-0.28009					12.8833	-0.583462
12.9	-0.643749					12.9	-0.21848					12.9	-0.456636
12.9167	-0.558531					12.9167	-0.17734					12.9167	-0.368581
12.9333	-0.493063					12.9333	-0.152703					12.9333	-0.295175
12.95	-0.439425					12.95	-0.138633					12.95	-0.246039
12.9667	-0.391407					12.9667	-0.119304					12.9667	-0.211393
12.9833	-0.339289					12.9833	-0.102874					12.9833	-0.191587
13	-0.298411					13	-0.095614					13	-0.172871
13.0167	-0.257653					13.0167	-0.088095					13.0167	-0.154305
13.0333	-0.226325					13.0333	-0.080015					13.0333	-0.138618
13.05	-0.204756					13.05	-0.071546					13.05	-0.120082
13.0667	-0.180887					13.0667	-0.063943					13.0667	-0.105366
13.0833	-0.160338					13.0833	-0.056419					13.0833	-0.093529
13.1	-0.143638					13.1	-0.050626					13.1	-0.081463
13.1167	-0.126519					13.1167	-0.046143					13.1167	-0.070806
13.1333	-0.11547					13.1333	-0.04184					13.1333	-0.06246
13.15	-0.106731					13.15	-0.037977					13.15	-0.055793
13.1667	-0.096441					13.1667	-0.034901					13.1667	-0.051016
13.1833	-0.090931					13.1833	-0.03175					13.1833	-0.0466
13.2	-0.08335					13.2	-0.028129					13.2	-0.042283
13.2167	-0.07711					13.2167	-0.024248					13.2167	-0.038056
13.2333	-0.07167					13.2333	-0.021957					13.2333	-0.03389
13.25	-0.066439					13.25	-0.019526					13.25	-0.029883
13.2667	-0.061889					13.2667	-0.017175					13.2667	-0.026166
13.2833	-0.057687					13.2833	-0.015368					13.2833	-0.022559
13.3	-0.053506					13.3	-0.013695					13.3	-0.019592
13.3167	-0.049454					13.3167	-0.011803					13.3167	-0.017565
13.3333	-0.045352					13.3333	-0.01042					13.3333	-0.015699
13.35	-0.04119					13.35	-0.009127					13.35	-0.014692
13.3667	-0.037149					13.3667	-0.008265					13.3667	-0.013665
13.3833	-0.033427					13.3833	-0.007222					13.3833	-0.012318
13.4	-0.029444					13.4	-0.00623					13.4	-0.010751
13.4167	-0.025881					13.4167	-0.005521					13.4167	-0.009554
13.4333	-0.023377					13.4333	-0.004812					13.4333	-0.008457
13.45	-0.021424					13.45	-0.004014					13.45	-0.007221
13.4667	-0.019471					13.4667	-0.003435					13.4667	-0.006444
13.4833	-0.017757					13.4833	-0.003236					13.4833	-0.005687
13.5	-0.016034					13.5	-0.002708					13.5	-0.00507
13.5167	-0.014199					13.5167	-0.002066					13.5167	-0.004583
13.5333	-0.012184					13.5333	-0.001687					13.5333	-0.004187
13.55	-0.010069					13.55	-0.001418					13.55	-0.00383
13.5667	-0.008034					13.5667	-0.001009					13.5667	-0.003503
13.5833	-0.007289					13.5833	-0.00073					13.5833	-0.003227
13.6	-0.006834					13.6	-0.000571					13.6	-0.00309
13.6167	-0.005879					13.6167	-0.000202					13.6167	-0.002813
13.6333	-0.004912					13.6333	0.000234					13.6333	-0.002467
13.65	-0.004315					13.65	0.00037					13.65	-0.002031
13.6667	-0.003808					13.6667	0.000616					13.6667	-0.001744
13.6833	-0.003401					13.6833	0.000811					13.6833	-0.001578
13.7	-0.002794					13.7	0.001307					13.7	-0.001411
13.7167	-0.002017					13.7167	0.001373					13.7167	-0.000985
13.7333	-0.00177					13.7333	0.001238					13.7333	-0.000609
13.75	-0.001701					13.75	0.001387					13.75	-0.000243
13.7667	-0.001442					13.7667	0.001406					13.7667	0.000213
13.7833	-0.001153					13.7833	0.001255					13.7833	9.9e-05
13.8	-0.001183					13.8	0.001194					13.8	6.5e-05
13.8167	-0.001034					13.8167	0.000993					13.8167	9.1e-05
13.8333	-0.001075					13.8333	0.000852					13.8333	-1.3e-05
13.85	-0.001196					13.85	0.000871					13.85	-3.7e-05
13.8667	-0.001335					13.8667	0.000785					13.8667	0.000148
13.8833	-0.001353					13.8833	0.000721					13.8833	0.000494
13.9	-0.001122					13.9	0.000656					13.9	0.000649
13.9167	-0.00077					13.9167	0.000721					13.9167	0.000674
13.9333	-0.000419					13.9333	0.000917					13.9333	0.000679
13.95	-0.000427					13.95	0.000922					13.95	0.000665
13.9667	-0.000455					13.9667	0.000788					13.9667	0.00052
13.9833	-0.000442					13.9833	0.000788					13.9833	0.000415
14	-0.000338					14	0.00063					14	0.000379
14.0167	-8.4e-05					14.0167	0.000561					14.0167	0.000514
14.0333	6e-05					14.0333	0.000583					14.0333	0.000439
14.05	7.4e-05					14.05	0.000744					14.05	0.000433
14.0667	-6.1e-05					14.0667	0.000656					14.0667	0.000268
14.0833	-0.000177					14.0833	0.000498					14.0833	-5.8e-05
14.1	-0.000131					14.1	0.000262					14.1	-0.000394
14.1167	-0.000164					14.1167	4.7e-05					14.1167	-0.00039
14.1333	-0.000147					14.1333	-0.000139					14.1333	-0.000386
14.15	-9e-05					14.15	-0.000744					14.15	-0.000303
14.1667	-3e-06					14.1667	-0.000879					14.1667	-0.000139
14.1833	-1.6e-05					14.1833	-0.000784					14.1833	-7.5e-05
14.2	-8.8e-05					14.2	-0.000729					14.2	-0.000232
14.2167	4.1e-05					14.2167	-0.000564					14.2167	-0.000189
14.2333	2.2e-05					14.2333	-0.00045					14.2333	-0.000266
14.25	-6.7e-05					14.25	-0.000445					14.25	-0.000223
14.2667	-4.7e-05					14.2667	-0.00062					14.2667	-0.000251
14.2833	6.4e-05					14.2833	-0.000816					14.2833	-0.000248
14.3	0.000104					14.3	-0.001081					14.3	-0.000195
14.3167	-1.5e-05					14.3167	-0.001237					14.3167	-0.000222
14.3333	-4.1e-05					14.3333	-0.001223					14.3333	-0.00021
14.35	3.4e-05					14.35	-0.00137					14.35	-0.000397
14.3667	-2e-06					14.3667	-0.001337					14.3667	-0.000495
14.3833	0.000113					14.3833	-0.001295					14.3833	-0.000502
14.4	0.000538					14.4	-0.001212					14.4	-0.00044
14.4167	0.000933					14.4167	-0.001189					14.4167	-0.000348
14.4333	0.001288					14.4333	-0.001076					14.4333	-7.5e-05
14.45	0.001636					14.45	-0.000753					14.45	-1.2e-05
14.4667	0.001595					14.4667	-0.000379					14.4667	0.000191
14.4833	0.001495					14.4833	4.4e-05					14.4833	0.000185
14.5	0.001374					14.5	0.000247					14.5	0.000168
14.5167	0.001474					14.5167	0.00016					14.5167	0.000412
14.5333	0.001683					14.5333	0.000224					14.5333	0.000385
14.55	0.001472					14.55	0.000137					14.55	0.000418
14.5667	0.001334					14.5667	-4.6e-05					14.5667	0.000454
14.5833	0.001427					14.5833	-0.000278					14.5833	0.000409
14.6	0.00145					14.6	-0.000399					14.6	0.000425
14.6167	0.001503					14.6167	-0.000211					14.6167	0.000531
14.6333	0.001676					14.6333	-4.3e-05					14.6333	0.000617
14.65	0.001438					14.65	0.000185					14.65	0.000482
14.6667	0.001261					14.6667	0.000354					14.6667	0.000538
14.6833	0.001084					14.6833	0.000429					14.6833	0.000546
14.7	0.000867					14.7	0.000267					14.7	0.000385
14.7167	0.00052					14.7167	7.6e-05					14.7167	0.000274
14.7333	0.000213					14.7333	-3.6e-05					14.7333	0.000372
14.75	-3.4e-05					14.75	0.000442					14.75	0.000361
14.7667	-0.000321					14.7667	0.00094					14.7667	0.00034
14.7833	-0.000618					14.7833	0.001328					14.7833	0.000309
14.8	-0.000929					14.8	0.001567					14.8	0.000409
14.8167	-0.000981					14.8167	0.001569					14.8167	0.00036
14.8333	-0.000833					14.8333	0.001501					14.8333	0.000361
14.85	-0.000874					14.85	0.001594					14.85	0.000342
14.8667	-0.000856					14.8667	0.002106					14.8667	0.000194
14.8833	-0.000848					14.8833	0.002328					14.8833	-0.000105
14.9	-0.0011					14.9	0.0012					14.9	3.6e-05
14.9167	-0.001488					14.9167	0.000633					14.9167	-4.2e-05
14.9333	-0.001689					14.9333	0.00047					14.9333	-0.00021
14.95	-0.00205					14.95	0.000357					14.95	-0.000348
14.9667	-0.00247					14.9667	0.000123					14.9667	-0.000365
14.9833	-0.002741					14.9833	-0.00011					14.9833	1.7e-05
15	-0.002852					15	-0.000223					15	6.9e-05
15.0167	-0.002963					15.0167	1.3e-05					15.0167	-2.8e-05
15.0333	-0.002901					15.0333	0.000368					15.0333	-0.000286
15.05	-0.002683					15.05	0.000567					15.05	-0.000434
15.0667	-0.002484					15.0667	0.000565					15.0667	-0.000622
15.0833	-0.002406					15.0833	-0.000177					15.0833	-0.00088
15.1	-0.002438					15.1	-0.000389					15.1	-0.000878
15.1167	-0.002189					15.1167	-0.000851					15.1167	-0.000956
15.1333	-0.001861					15.1333	-0.001153					15.1333	-0.001094
15.15	-0.001429					15.15	-0.001079					15.15	-0.001112
15.1667	-0.00099					15.1667	-0.000743					15.1667	-0.00108
15.1833	-0.00069					15.1833	-0.000357					15.1833	-0.001119
15.2	-0.000701					15.2	-0.000212					15.2	-0.001207
15.2167	-0.000762					15.2167	3.4e-05					15.2167	-0.001376
15.2333	-0.000602					15.2333	3e-05					15.2333	-0.001204
15.25	-0.000443					15.25	-9.4e-05					15.25	-0.000933
15.2667	-0.000107					15.2667	-4e-06					15.2667	-0.00075
15.2833	0.000617					15.2833	0.000278					15.2833	-0.000548
15.3	0.001362					15.3	0.000609					15.3	-0.000375
15.3167	0.001996					15.3167	0.000711					15.3167	-0.000152
15.3333	0.00255					15.3333	0.000652					15.3333	1.1e-05
15.35	0.002705					15.35	0.000424					15.35	0.000153
15.3667	0.002729					15.3667	0.000355					15.3667	0.000226
15.3833	0.002213					15.3833	0.000209					15.3833	0.000283
15.4	0.001816					15.4	-4.6e-05					15.4	0.00046
15.4167	0.00164					15.4167	-0.000141					15.4167	0.000698
15.4333	0.001593					15.4333	-0.000107					15.4333	0.000966
15.45	0.001457					15.45	-4.2e-05					15.45	0.001203
15.4667	0.00086					15.4667	-0.000287					15.4667	0.001431
15.4833	0.000284					15.4833	-0.000302					15.4833	0.002099
15.5	0.000567					15.5	-0.000258					15.5	0.002482
15.5167	0.000601					15.5167	-0.000163					15.5167	0.002377
15.5333	-0.000175					15.5333	-0.000758					15.5333	0.002103
15.55	-0.000361					15.55	-0.001343					15.55	0.002288
15.5667	8.3e-05					15.5667	-0.002308					15.5667	0.003123
15.5833	0.000846					15.5833	-0.002653					15.5833	0.003509
15.6	-0.00052					15.6	-0.003618					15.6	0.003074
15.6167	0.004624					15.6167	-0.002524					15.6167	0.002175
15.6333	-0.015002					15.6333	-0.003312					15.6333	-0.008742
15.65	-0.072107					15.65	-0.078739					15.65	-0.064539
15.6667	-0.189553					15.6667	-0.257286					15.6667	-0.205066
15.6833	-0.379439					15.6833	-0.471993					15.6833	-0.423863
15.7	-0.587765					15.7	-0.666921					15.7	-0.66913
15.7167	-0.75271					15.7167	-0.753128					15.7167	-0.875377
15.7333	-0.854706					15.7333	-0.700059					15.7333	-0.982279
15.75	-0.880271					15.75	-0.59581					15.75	-0.96648
15.7667	-0.841847					15.7667	-0.477982					15.7667	-0.87078
15.7833	-0.772252					15.7833	-0.364224					15.7833	-0.727101
15.8	-0.695488					15.8	-0.277746					15.8	-0.579021
15.8167	-0.621013					15.8167	-0.216667					15.8167	-0.459041
15.8333	-0.554018					15.8333	-0.177199					15.8333	-0.369612
15.85	-0.498233					15.85	-0.151426					15.85	-0.303348
15.8667	-0.446508					15.8667	-0.125354					15.8667	-0.256623
15.8833	-0.401304					15.8833	-0.110193					15.8833	-0.222108
15.9	-0.352719					15.9	-0.100941					15.9	-0.196213
15.9167	-0.309494					15.9167	-0.09462					15.9167	-0.177118
15.9333	-0.278739					15.9333	-0.086898					15.9333	-0.157903
15.95	-0.242504					15.95	-0.078497					15.95	-0.139218
15.9667	-0.214038					15.9667	-0.070642					15.9667	-0.128079
15.9833	-0.192133					15.9833	-0.062829					15.9833	-0.11201
16	-0.172178					16	-0.055476					16	-0.09672
16.0167	-0.152742					16.0167	-0.050304					16.0167	-0.08553
16.0333	-0.135807					16.0333	-0.046191					16.0333	-0.080371
16.05	-0.124382					16.05	-0.041829					16.05	-0.071351
16.0667	-0.111136					16.0667	-0.038276					16.0667	-0.063671
16.0833	-0.100561					16.0833	-0.035032					16.0833	-0.059419
16.1	-0.088315					16.1	-0.03022					16.1	-0.053116
16.1167	-0.08283					16.1167	-0.025849					16.1167	-0.047713
16.1333	-0.075764					16.1333	-0.022787					16.1333	-0.04097
16.15	-0.067418					16.15	-0.019956					16.15	-0.037227
16.1667	-0.060793					16.1667	-0.019075					16.1667	-0.033704
16.1833	-0.053307					16.1833	-0.017893					16.1833	-0.03007
16.2	-0.049181					16.2	-0.016111					16.2	-0.026616
16.2167	-0.046565					16.2167	-0.014563					16.2167	-0.02328
16.2333	-0.043419					16.2333	-0.012835					16.2333	-0.020874
16.25	-0.040163					16.25	-0.010937					16.25	-0.018719
16.2667	-0.037248					16.2667	-0.009329					16.2667	-0.017313
16.2833	-0.034162					16.2833	-0.008111					16.2833	-0.016188
16.3	-0.031726					16.3	-0.007454					16.3	-0.015242
16.3167	-0.02915					16.3167	-0.007027					16.3167	-0.014596
16.3333	-0.026813					16.3333	-0.006474					16.3333	-0.013599
16.35	-0.024347					16.35	-0.005732					16.35	-0.011892
16.3667	-0.022001					16.3667	-0.00502					16.3667	-0.010785
16.3833	-0.019525					16.3833	-0.004387					16.3833	-0.009998
16.4	-0.016789					16.4	-0.004295					16.4	-0.009241
16.4167	-0.014412					16.4167	-0.003353					16.4167	-0.008594
16.4333	-0.012626					16.4333	-0.002931					16.4333	-0.008006
16.45	-0.01089					16.45	-0.002205					16.45	-0.007409
16.4667	-0.009233					16.4667	-0.001408					16.4667	-0.006972
16.4833	-0.007517					16.4833	-0.000852					16.4833	-0.006774
16.5	-0.0064					16.5	-0.000275					16.5	-0.006487
16.5167	-0.005514					16.5167	0.000151					16.5167	-0.006
16.5333	-0.004647					16.5333	0.000378					16.5333	-0.005542
16.55	-0.003841					16.55	-8.3e-05					16.55	-0.004916
16.5667	-0.002974					16.5667	-0.000196					16.5667	-0.004359
16.5833	-0.002128					16.5833	-0.000369					16.5833	-0.003912
16.6	-0.001611					16.6	3.8e-05					16.6	-0.003475
16.6167	-0.001154					16.6167	8.4e-05					16.6167	-0.003019
16.6333	-0.000528					16.6333	0.000351					16.6333	-0.002342
16.65	-0.000311					16.65	0.000958					16.65	-0.002245
16.6667	-0.000134					16.6667	0.001363					16.6667	-0.00219
16.6833	-7.7e-05					16.6833	0.001317					16.6833	-0.002125
16.7	-0.000431					16.7	0.001391					16.7	-0.00209
16.7167	-0.000694					16.7167	0.001385					16.7167	-0.001965
16.7333	-0.000857					16.7333	0.001069					16.7333	-0.00197
16.75	-0.00109					16.75	0.000604					16.75	-0.001965
16.7667	-0.001293					16.7667	0.000358					16.7667	-0.00187
16.7833	-0.001386					16.7833	0.000314					16.7833	-0.001677
16.8	-0.001579					16.8	0.000681					16.8	-0.001515
16.8167	-0.001812					16.8167	0.001128					16.8167	-0.001252
16.8333	-0.001865					16.8333	0.001245					16.8333	-0.00099
16.85	-0.001788					16.85	0.001541					16.85	-0.000828
16.8667	-0.001641					16.8667	0.001458					16.8667	-0.000766
16.8833	-0.001514					16.8833	0.001615					16.8833	-0.000973
16.9	-0.001307					16.9	0.001775					16.9	-0.001194
16.9167	-0.00131					16.9167	0.001376					16.9167	-0.001405
16.9333	-0.001323					16.9333	0.000987					16.9333	-0.001587
16.95	-0.001415					16.95	0.000958					16.95	-0.001718
16.9667	-0.001368					16.9667	0.000649					16.9667	-0.00162
16.9833	-0.000891					16.9833	-9e-05					16.9833	-0.001401
17	-0.000223					17	-0.000309					17	-0.001153
17.0167	0.000405					17.0167	-0.000287					17.0167	-0.000868
17.0333	0.000953					17.0333	-0.000114					17.0333	-0.000494
17.05	0.001442					17.05	3.9e-05					17.05	-0.000141
17.0667	0.001851					17.0667	0.000172					17.0667	3.3e-05
17.0833	0.002159					17.0833	9.5e-05					17.0833	0.000227
17.1	0.002368					17.1	-0.000122					17.1	0.00037
17.1167	0.002847					17.1167	-0.000269					17.1167	0.000414
17.1333	0.003137					17.1333	-0.000587					17.1333	0.000314
17.15	0.002568					17.15	-0.001136					17.15	0.000201
17.1667	0.002169					17.1667	-0.001174					17.1667	3.9e-05
17.1833	0.0016					17.1833	-0.001193					17.1833	-0.000143
17.2	0.001421					17.2	-0.001021					17.2	-5.5e-05
17.2167	0.001471					17.2167	-0.00099					17.2167	0.000173
17.2333	0.001542					17.2333	-0.001128					17.2333	0.00021
17.25	0.001423					17.25	-0.001189					17.25	0.000383
17.2667	0.001384					17.2667	-0.00112					17.2667	0.000524
17.2833	0.001485					17.2833	-0.001041					17.2833	0.000514
17.3	0.001466					17.3	-0.000842					17.3	0.000495
17.3167	0.001097					17.3167	-0.000384					17.3167	0.000455
17.3333	0.000608					17.3333	-0.000195					17.3333	0.000366
17.35	0.000169					17.35	-0.000216					17.35	0.000156
17.3667	-0.000143					17.3667	-0.000128					17.3667	-0.00012
17.3833	-0.000617					17.3833	-0.000141					17.3833	-6.8e-05
17.4	-0.00092					17.4	-0.000123					17.4	-9.7e-05
17.4167	-0.001144					17.4167	6.5e-05					17.4167	-2.6e-05
17.4333	-0.001178					17.4333	0.000213					17.4333	-5.4e-05
17.45	-0.001051					17.45	0.00036					17.45	-0.000123
17.4667	-0.001105					17.4667	0.000628					17.4667	-0.000312
17.4833	-0.001114					17.4833	0.000977					17.4833	-0.000548
17.5	-0.001097					17.5	0.000986					17.5	-0.000658
17.5167	-0.00119					17.5167	0.000836					17.5167	-0.000728
17.5333	-0.001422					17.5333	0.000655					17.5333	-0.000829
17.55	-0.001485					17.55	0.000735					17.55	-0.001039
17.5667	-0.001758					17.5667	0.000804					17.5667	-0.001129
17.5833	-0.00191					17.5833	0.000914					17.5833	-0.001159
17.6	-0.002011					17.6	0.000935					17.6	-0.001128
17.6167	-0.002096					17.6167	0.001057					17.6167	-0.001311
17.6333	-0.002111					17.6333	0.00096					17.6333	-0.001383
17.65	-0.002056					17.65	0.000802					17.65	-0.001256
17.6667	-0.00199					17.6667	0.000864					17.6667	-0.001089
17.6833	-0.001735					17.6833	0.000926					17.6833	-0.001062
17.7	-0.0015					17.7	0.001029					17.7	-0.001045
17.7167	-0.001183					17.7167	0.001041					17.7167	-0.001105
17.7333	-0.001001					17.7333	0.001014					17.7333	-0.00106
17.75	-0.001048					17.75	0.001017					17.75	-0.001134
17.7667	-0.001125					17.7667	0.00101					17.7667	-0.001328
17.7833	-0.001233					17.7833	0.000953					17.7833	-0.001322
17.8	-0.00138					17.8	0.000706					17.8	-0.000996
17.8167	-0.001627					17.8167	0.000579					17.8167	-0.000871
17.8333	-0.001562					17.8333	0.000568					17.8333	-0.00067
17.85	-0.00133					17.85	0.000686					17.85	-0.000591
17.8667	-0.000998					17.8667	0.000914					17.8667	-0.000543
17.8833	-0.000665					17.8833	0.000993					17.8833	-0.000284
17.9	-0.000553					17.9	0.001071					17.9	-0.000156
17.9167	-0.000491					17.9167	0.001069					17.9167	0.000183
17.9333	-0.000679					17.9333	0.001057					17.9333	0.000411
17.95	-0.000652					17.95	0.000986					17.95	0.000589
17.9667	-0.000576					17.9667	0.001011					17.9667	0.000726
17.9833	-0.000561					17.9833	0.000935					17.9833	0.000743
18	-0.000876					18	0.00086					18	0.00068
18.0167	-0.00063					18.0167	0.000795					18.0167	0.000757
18.0333	-0.000485					18.0333	0.00059					18.0333	0.000854
18.05	-0.00081					18.05	0.000445					18.05	0.001001
18.0667	-0.000786					18.0667	0.000442					18.0667	0.00096
18.0833	-0.000563					18.0833	0.000252					18.0833	0.000921
18.1	-0.000269					18.1	8.2e-05					18.1	0.000881
18.1167	4e-06					18.1167	4.1e-05					18.1167	0.001002
18.1333	-0.000143					18.1333	-0.000189					18.1333	0.001253
18.15	-0.000109					18.15	-0.000519					18.15	0.001403
18.1667	-1.6e-05					18.1667	-0.00077					18.1667	0.001434
18.1833	0.00015					18.1833	-0.001086					18.1833	0.001539
18.2	0.000457					18.2	-0.001424					18.2	0.001726
18.2167	0.000993					18.2167	-0.001663					18.2167	0.001664
18.2333	0.00138					18.2333	-0.001802					18.2333	0.001391
18.25	0.001737					18.25	-0.00185					18.25	0.001168
18.2667	0.002234					18.2667	-0.001869					18.2667	0.001156
18.2833	0.002411					18.2833	-0.001917					18.2833	0.001223
18.3	0.002344					18.3	-0.002019					18.3	0.000764
18.3167	0.002159					18.3167	-0.001776					18.3167	0.000428
18.3333	0.002595					18.3333	-0.001903					18.3333	0.000172
18.35	0.00265					18.35	-0.00215					18.35	-0.000194
18.3667	0.002206					18.3667	-0.002357					18.3667	-0.000461
18.3833	0.001592					18.3833	-0.002664					18.3833	-0.000497
18.4	0.001667					18.4	-0.003051					18.4	-0.000373
18.4167	0.00242					18.4167	-0.002873					18.4167	-0.000926
18.4333	0.002986					18.4333	-0.002442					18.4333	-0.001478
18.45	0.002182					18.45	-0.002011					18.45	-0.0021
18.4667	0.000818					18.4667	-0.00206					18.4667	-0.003392
18.4833	-0.001066					18.4833	-0.001829					18.4833	-0.003914
18.5	-0.003319					18.5	-0.003158					18.5	-0.004745
18.5167	-0.004593					18.5167	-0.003136					18.5167	-0.004497
18.5333	0.00157					18.5333	-0.001638					18.5333	-0.001176
18.55	-0.007974					18.55	-0.003925					18.55	-0.015334
18.5667	-0.055188					18.5667	-0.051763					18.5667	-0.070363
18.5833	-0.149952					18.5833	-0.20942					18.5833	-0.204481
18.6	-0.305266					18.6	-0.406917					18.6	-0.411459
18.6167	-0.48283					18.6167	-0.592485					18.6167	-0.634727
18.6333	-0.622034					18.6333	-0.700482					18.6333	-0.821275
18.65	-0.712992					18.65	-0.678648					18.65	-0.915351
18.6667	-0.744047					18.6667	-0.586298					18.6667	-0.903746
18.6833	-0.728062					18.6833	-0.472439					18.6833	-0.818221
18.7	-0.689218					18.7	-0.372749					18.7	-0.691066
18.7167	-0.640133					18.7167	-0.290289					18.7167	-0.558231
18.7333	-0.585668					18.7333	-0.229859					18.7333	-0.456066
18.75	-0.533123					18.75	-0.185499					18.75	-0.38153
18.7667	-0.486024					18.7667	-0.154654					18.7667	-0.322553
18.7833	-0.444282					18.7833	-0.134322					18.7833	-0.275675
18.8	-0.40199					18.8	-0.119799					18.8	-0.241797
18.8167	-0.360088					18.8167	-0.110766					18.8167	-0.216729
18.8333	-0.322256					18.8333	-0.101924					18.8333	-0.194131
18.85	-0.284955					18.85	-0.093231					18.85	-0.176723
18.8667	-0.256473					18.8667	-0.085638					18.8667	-0.157065
18.8833	-0.231567					18.8833	-0.079177					18.8833	-0.140165
18.9	-0.20822					18.9	-0.073536					18.9	-0.127774
18.9167	-0.185912					18.9167	-0.068434					18.9167	-0.111844
18.9333	-0.167374					18.9333	-0.063793					18.9333	-0.098703
18.95	-0.148797					18.95	-0.058862					18.95	-0.089022
18.9667	-0.134189					18.9667	-0.055741					18.9667	-0.080062
18.9833	-0.123062					18.9833	-0.0519					18.9833	-0.071271
19	-0.111271					19	-0.048226					19	-0.064099
19.0167	-0.101479					19.0167	-0.044551					19.0167	-0.056856
19.0333	-0.093628					19.0333	-0.042446					19.0333	-0.051873
19.05	-0.086456					19.05	-0.04043					19.05	-0.04635
19.0667	-0.080594					19.0667	-0.038285					19.0667	-0.041767
19.0833	-0.076192					19.0833	-0.03645					19.0833	-0.037654
19.1	-0.07172					19.1	-0.034795					19.1	-0.033971
19.1167	-0.062396					19.1167	-0.033223					19.1167	-0.030557
19.1333	-0.055441					19.1333	-0.031828					19.1333	-0.027772
19.15	-0.051457					19.15	-0.030603					19.15	-0.025267
19.1667	-0.047932					19.1667	-0.029178					19.1667	-0.022802
19.1833	-0.045107					19.1833	-0.028173					19.1833	-0.020637
19.2	-0.041543					19.2	-0.027438					19.2	-0.018433
19.2167	-0.037858					19.2167	-0.026983					19.2167	-0.015748
19.2333	-0.034562					19.2333	-0.026618					19.2333	-0.013472
19.25	-0.031026					19.25	-0.026287					19.25	-0.011605
19.2667	-0.02758					19.2667	-0.025947					19.2667	-0.010469
19.2833	-0.024843					19.2833	-0.025587					19.2833	-0.009482
19.3	-0.022937					19.3	-0.025356					19.3	-0.008616
19.3167	-0.020921					19.3167	-0.025026					19.3167	-0.007989
19.3333	-0.019515					19.3333	-0.024626					19.3333	-0.007603
19.35	-0.018259					19.35	-0.024441					19.35	-0.006875
19.3667	-0.017102					19.3667	-0.02436					19.3667	-0.005788
19.3833	-0.015326					19.3833	-0.024439					19.3833	-0.00517
19.4	-0.01368					19.4	-0.024437					19.4	-0.004682
19.4167	-0.012424					19.4167	-0.024306					19.4167	-0.004354
19.4333	-0.010907					19.4333	-0.023865					19.4333	-0.004016
19.45	-0.009701					19.45	-0.024583					19.45	-0.003999
19.4667	-0.008876					19.4667	-0.025154					19.4667	-0.00389
19.4833	-0.008271					19.4833	-0.025146					19.4833	-0.003592
19.5	-0.007696					19.5	-0.024768					19.5	-0.003193
19.5167	-0.007291					19.5167	-0.02511					19.5167	-0.002754
19.5333	-0.006576					19.5333	-0.026912					19.5333	-0.002595
19.55	-0.006052					19.55	-0.029614					19.55	-0.002467
19.5667	-0.005747					19.5667	-0.028106					19.5667	-0.002138
19.5833	-0.005494					19.5833	-0.016647					19.5833	-0.001689
19.6	-0.005432					19.6	0.121654					19.6	-0.00137
19.6167	-0.00511					19.6167	0.405864					19.6167	-0.00091
19.6333	-0.004818					19.6333	0.629664					19.6333	-0.000691
19.65	-0.004286					19.65	0.707095					19.65	-0.000702
19.6667	-0.003854					19.6667	0.675355					19.6667	-0.000632
19.6833	-0.003401					19.6833	0.588455					19.6833	-0.000523
19.7	-0.002912					19.7	0.494431					19.7	-0.000553
19.7167	-0.002484					19.7167	0.408059					19.7167	-0.000444
19.7333	-0.002277					19.7333	0.327167					19.7333	-0.000244
19.75	-0.002239					19.75	0.259825					19.75	-9.5e-05
19.7667	-0.002441					19.7667	0.210233					19.7667	6.5e-05
19.7833	-0.002493					19.7833	0.169012					19.7833	0.000285
19.8	-0.002455					19.8	0.14017					19.8	0.000174
19.8167	-0.002211					19.8167	0.116857					19.8167	0.000124
19.8333	-0.001889					19.8333	0.100759					19.8333	3.3e-05
19.85	-0.001457					19.85	0.08959					19.85	0.000173
19.8667	-0.000975					19.8667	0.078922					19.8667	0.000312
19.8833	-0.000583					19.8833	0.070314					19.8833	0.000432
19.9	-0.00027					19.9	0.064386					19.9	0.000252
19.9167	-1.8e-05					19.9167	0.059107					19.9167	-3.9e-05
19.9333	0.000189					19.9333	0.053821					19.9333	-0.00034
19.95	3.4e-05					19.95	0.048272					19.95	-0.00043
19.9667	-0.000181					19.9667	0.043663					19.9667	-0.000201
19.9833	-0.000325					19.9833	0.040034					19.9833	6.8e-05
20	-0.00049					20	0.036565					20	0.000287
20.0167	-0.000745					20.0167	0.033566					20.0167	0.000306
20.0333	-0.00106					20.0333	0.030797					20.0333	0.000345
20.05	-0.001281					20.05	0.028124					20.05	0.000304
20.0667	-0.001384					20.0667	0.02521					20.0667	0.000312
20.0833	-0.001367					20.0833	0.022646					20.0833	0.000501
20.1	-0.00132					20.1	0.020411					20.1	0.000669
20.1167	-0.001133					20.1167	0.018687					20.1167	0.000727
20.1333	-0.000666					20.1333	0.016933					20.1333	0.000686
20.15	-0.00045					20.15	0.015519					20.15	0.000624
20.1667	-0.000428					20.1667	0.014534					20.1667	0.000551
20.1833	-0.0006					20.1833	0.01375					20.1833	0.000498
20.2	-0.000861					20.2	0.012747					20.2	0.000314
20.2167	-0.001213					20.2167	0.011683					20.2167	-5e-05
20.2333	-0.001274					20.2333	0.010759					20.2333	-0.000124
20.25	-0.001445					20.25	0.009825					20.25	-1.7e-05
20.2667	-0.001417					20.2667	0.008972					20.2667	5.9e-05
20.2833	-0.001213					20.2833	0.008331					20.2833	-3.7e-05
20.3	-0.001061					20.3	0.007803					20.3	-0.000415
20.3167	-0.000939					20.3167	0.007456					20.3167	-0.000683
20.3333	-0.001007					20.3333	0.007368					20.3333	-0.000811
20.35	-0.000716					20.35	0.00711					20.35	-0.000969
20.3667	-0.000524					20.3667	0.006843					20.3667	-0.001017
20.3833	-0.000412					20.3833	0.006685					20.3833	-0.001184
20.4	-0.000263					20.4	0.006404					20.4	-0.001616
20.4167	-8.5e-05					20.4167	0.006038					20.4167	-0.00186
20.4333	0.000103					20.4333	0.005702					20.4333	-0.001733
20.45	0.000362					20.45	0.005386					20.45	-0.001737
20.4667	0.00032					20.4667	0.00531					20.4667	-0.00154
20.4833	0.000238					20.4833	0.005144					20.4833	-0.001124
20.5	0.000286					20.5	0.004748					20.5	-0.001278
20.5167	0.000424					20.5167	0.004403					20.5167	-0.001104
20.5333	0.000461					20.5333	0.004354					20.5333	-0.000712
20.55	0.000459					20.55	0.004196					20.55	-0.00046
20.5667	0.000717					20.5667	0.004137					20.5667	-0.000388
20.5833	0.000855					20.5833	0.003928					20.5833	-0.000326
20.6	0.000733					20.6	0.00358					20.6	-0.000114
20.6167	0.000831					20.6167	0.003251					20.6167	-0.000132
20.6333	0.00116					20.6333	0.003155					20.6333	-1e-06
20.65	0.001521					20.65	0.002938					20.65	0.00012
20.6667	0.001861					20.6667	0.00265					20.6667	0.000212
20.6833	0.002042					20.6833	0.002633					20.6833	0.000553
20.7	0.002223					20.7	0.002425					20.7	0.000954
20.7167	0.002413					20.7167	0.002007					20.7167	0.001426
20.7333	0.002504					20.7333	0.00162					20.7333	0.001607
20.75	0.002487					20.75	0.001332					20.75	0.00184
20.7667	0.002261					20.7667	0.001301					20.7667	0.001984
20.7833	0.001806					20.7833	0.001071					20.7833	0.002018
20.8	0.00144					20.8	0.0006					20.8	0.001792
20.8167	0.001305					20.8167	0.000269					20.8167	0.001497
20.8333	0.001079					20.8333	-5.2e-05					20.8333	0.001161
20.85	0.000824					20.85	-0.000492					20.85	0.000855
20.8667	0.00053					20.8667	-0.000679					20.8667	0.000671
20.8833	0.000296					20.8833	-0.000793					20.8833	0.000669
20.9	-0.000247					20.9	-0.000926					20.9	0.000657
20.9167	-0.000681					20.9167	-0.001					20.9167	0.000445
20.9333	-0.001174					20.9333	-0.001104					20.9333	0.000272
20.95	-0.001597					20.95	-0.001207					20.95	0.00016
20.9667	-0.001821					20.9667	-0.001221					20.9667	7.8e-05
20.9833	-0.001884					20.9833	-0.001236					20.9833	5.7e-05
21	-0.001928					21	-0.001191					21	-5.4e-05
21.0167	-0.002312					21.0167	-0.001197					21.0167	-0.000394
21.0333	-0.002626					21.0333	-0.001332					21.0333	-0.000565
21.05	-0.00278					21.05	-0.001387					21.05	-0.000435
21.0667	-0.003154					21.0667	-0.001192					21.0667	-0.000396
21.0833	-0.003258					21.0833	-0.000897					21.0833	-0.000686
21.1	-0.003552					21.1	-0.000718					21.1	-0.001097
21.1167	-0.003107					21.1167	-0.00037					21.1167	-0.001367
21.1333	-0.001811					21.1333	-3.1e-05					21.1333	-0.001248
21.15	-0.000636					21.15	0.000167					21.15	-0.000989
21.1667	0.00033					21.1667	0.000395					21.1667	-0.000699
21.1833	0.000455					21.1833	0.000533					21.1833	-0.0004
21.2	0.000351					21.2	0.000481					21.2	-0.00035
21.2167	0.000478					21.2167	0.000303					21.2167	-0.000151
21.2333	0.000986					21.2333	0.000182					21.2333	0.000118
21.25	0.001574					21.25	0.00015					21.25	0.000227
21.2667	0.002332					21.2667	0.000469					21.2667	0.000186
21.2833	0.00278					21.2833	0.000678					21.2833	0.000195
21.3	0.002598					21.3	0.000577					21.3	0.000184
21.3167	0.002616					21.3167	0.000396					21.3167	0.000263
21.3333	0.002397					21.3333	0.000316					21.3333	5.3e-05
21.35	0.00181					21.35	0.000102					21.35	0.000462
21.3667	0.000702					21.3667	-0.000272					21.3667	0.001141
21.3833	0.000335					21.3833	-0.000685					21.3833	0.00085
21.4	0.000688					21.4	-0.000129					21.4	0.000369
21.4167	0.001331					21.4167	-5.3e-05					21.4167	-6.1e-05
21.4333	0.001614					21.4333	-0.003506					21.4333	0.002308
21.45	0.00308					21.45	-0.004272					21.45	0.005317
21.4667	-0.006222					21.4667	-0.005013					21.4667	0.000346
21.4833	-0.041824					21.4833	-0.042623					21.4833	-0.037974
21.5	-0.114346					21.5	-0.135284					21.5	-0.133825
21.5167	-0.233559					21.5167	-0.273274					21.5167	-0.299586
21.5333	-0.372931					21.5333	-0.431475					21.5333	-0.491477
21.55	-0.486583					21.55	-0.542725					21.55	-0.664368
21.5667	-0.563442					21.5667	-0.5747					21.5667	-0.780059
21.5833	-0.587599					21.5833	-0.543982					21.5833	-0.81343
21.6	-0.579597					21.6	-0.478104					21.6	-0.772941
21.6167	-0.555994					21.6167	-0.406605					21.6167	-0.679502
21.6333	-0.528901					21.6333	-0.339877					21.6333	-0.567224
21.65	-0.500599					21.65	-0.276649					21.65	-0.479375
21.6667	-0.468216					21.6667	-0.22776					21.6667	-0.414116
21.6833	-0.440101					21.6833	-0.188389					21.6833	-0.362938
21.7	-0.416414					21.7	-0.155276					21.7	-0.3196
21.7167	-0.385737					21.7167	-0.127173					21.7167	-0.283603
21.7333	-0.35591					21.7333	-0.1036					21.7333	-0.252995
21.75	-0.321363					21.75	-0.088857					21.75	-0.228567
21.7667	-0.292706					21.7667	-0.078494					21.7667	-0.20593
21.7833	-0.261819					21.7833	-0.069661					21.7833	-0.183692
21.8	-0.23964					21.8	-0.062438					21.8	-0.163645
21.8167	-0.217369					21.8167	-0.056345					21.8167	-0.146379
21.8333	-0.198298					21.8333	-0.050581					21.8333	-0.130623
21.85	-0.179887					21.85	-0.045978					21.85	-0.117717
21.8667	-0.164056					21.8667	-0.041475					21.8667	-0.1026
21.8833	-0.152135					21.8833	-0.037101					21.8833	-0.091964
21.9	-0.134894					21.9	-0.034088					21.9	-0.082048
21.9167	-0.114111					21.9167	-0.030837					21.9167	-0.074273
21.9333	-0.100086					21.9333	-0.027148					21.9333	-0.065929
21.95	-0.089131					21.95	-0.023538					21.95	-0.058215
21.9667	-0.086607					21.9667	-0.020869					21.9667	-0.053801
21.9833	-0.085102					21.9833	-0.018729					21.9833	-0.048627
22	-0.082657					22	-0.01651					22	-0.041433
22.0167	-0.077873					22.0167	-0.0145					22.0167	-0.035928
22.0333	-0.073036					22.0333	-0.012776					22.0333	-0.031516
22.05	-0.067998					22.05	-0.011155					22.05	-0.028394
22.0667	-0.06294					22.0667	-0.009693					22.0667	-0.025803
22.0833	-0.058152					22.0833	-0.008572					22.0833	-0.022891
22.1	-0.053044					22.1	-0.007481					22.1	-0.02102
22.1167	-0.048706					22.1167	-0.00654					22.1167	-0.018568
22.1333	-0.044759					22.1333	-0.005898					22.1333	-0.016567
22.15	-0.041529					22.15	-0.005335					22.15	-0.015377
22.1667	-0.037948					22.1667	-0.004966					22.1667	-0.013819
22.1833	-0.034407					22.1833	-0.004517					22.1833	-0.01259
22.2	-0.031886					22.2	-0.003938					22.2	-0.011022
22.2167	-0.029815					22.2167	-0.003549					22.2167	-0.009823
22.2333	-0.027714					22.2333	-0.00325					22.2333	-0.008795
22.25	-0.025294					22.25	-0.002891					22.25	-0.007466
22.2667	-0.022931					22.2667	-0.002433					22.2667	-0.00693
22.2833	-0.021038					22.2833	-0.00219					22.2833	-0.006825
22.3	-0.019724					22.3	-0.001808					22.3	-0.00644
22.3167	-0.018081					22.3167	-0.001555					22.3167	-0.006016
22.3333	-0.016567					22.3333	-0.001413					22.3333	-0.005301
22.35	-0.015114					22.35	-0.00124					22.35	-0.004766
22.3667	-0.01407					22.3667	-0.000848					22.3667	-0.004551
22.3833	-0.012915					22.3833	-0.000776					22.3833	-0.004769
22.4	-0.01189					22.4	-0.000921					22.4	-0.004608
22.4167	-0.011104					22.4167	-0.000875					22.4167	-0.004388
22.4333	-0.010298					22.4333	-0.00065					22.4333	-0.004197
22.45	-0.009522					22.45	-0.000435					22.45	-0.004146
22.4667	-0.008917					22.4667	-0.00024					22.4667	-0.004116
22.4833	-0.008521					22.4833	-5.5e-05					22.4833	-0.003975
22.5	-0.007894					22.5	0.000142					22.5	-0.003897
22.5167	-0.007177					22.5167	0.000212					22.5167	-0.003701
22.5333	-0.006579					22.5333	0.000202					22.5333	-0.003365
22.55	-0.006091					22.55	0.000203					22.55	-0.003039
22.5667	-0.005514					22.5667	0.000123					22.5667	-0.002863
22.5833	-0.005176					22.5833	-0.000276					22.5833	-0.002517
22.6	-0.005008					22.6	-0.000536					22.6	-0.002521
22.6167	-0.00482					22.6167	-0.000722					22.6167	-0.002578
22.6333	-0.004601					22.6333	-0.001063					22.6333	-0.002457
22.65	-0.004332					22.65	-0.001214					22.65	-0.002456
22.6667	-0.003882					22.6667	-0.001035					22.6667	-0.002266
22.6833	-0.003253					22.6833	-0.000946					22.6833	-0.001885
22.7	-0.002624					22.7	-0.000847					22.7	-0.001814
22.7167	-0.002425					22.7167	-0.000578					22.7167	-0.001483
22.7333	-0.002335					22.7333	-0.000312					22.7333	-0.001306
22.75	-0.002235					22.75	-0.000119					22.75	-0.001191
22.7667	-0.001924					22.7667	-0.000126					22.7667	-0.000835
22.7833	-0.001484					22.7833	-0.000113					22.7833	-0.00082
22.8	-0.001204					22.8	-8e-05					22.8	-0.000925
22.8167	-0.000843					22.8167	-5.7e-05					22.8167	-0.00087
22.8333	-0.000643					22.8333	0.000146					22.8333	-0.000675
22.85	-0.000652					22.85	0.00027					22.85	-0.000603
22.8667	-0.000481					22.8667	0.000253					22.8667	-0.000624
22.8833	5e-05					22.8833	0.000347					22.8833	-0.000645
22.9	-8e-06					22.9	0.000481					22.9	-0.000256
22.9167	-3.7e-05					22.9167	0.000775					22.9167	-0.000287
22.9333	0.000254					22.9333	0.001088					22.9333	-0.000338
22.95	9.5e-05					22.95	0.001432					22.95	-0.000449
22.9667	3.7e-05					22.9667	0.00174					22.9667	-0.000533
22.9833	9.8e-05					22.9833	0.00187					22.9833	-0.000389
23	-6e-05					23	0.001811					23	-0.000106
23.0167	-0.000428					23.0167	0.001801					23.0167	-0.000402
23.0333	-0.000917					23.0333	0.001602					23.0333	-0.000699
23.05	-0.001165					23.05	0.001492					23.05	-0.000755
23.0667	-0.000963					23.0667	0.001313					23.0667	-0.001021
23.0833	-0.000542					23.0833	0.001098					23.0833	-0.00056
23.1	-0.0002					23.1	0.001097					23.1	-0.00028
23.1167	0.000102					23.1167	0.000996					23.1167	-0.00048
23.1333	8.4e-05					23.1333	0.000915					23.1333	-0.0002
23.15	-5.4e-05					23.15	0.000784					23.15	-0.00045
23.1667	0.000138					23.1667	0.000583					23.1667	-0.00044
23.1833	0.00043					23.1833	0.000441					23.1833	-0.00021
23.2	0.000622					23.2	0.000474					23.2	-0.000321
23.2167	0.000825					23.2167	0.000498					23.2167	-0.000442
23.2333	0.001017					23.2333	0.000493					23.2333	-0.000683
23.25	0.00112					23.25	0.000368					23.25	-0.000334
23.2667	0.000953					23.2667	0.000132					23.2667	0.000256
23.2833	0.000975					23.2833	-4.3e-05					23.2833	0.000555
23.3	0.001008					23.3	-0.000158					23.3	0.000384
23.3167	0.00099					23.3167	-0.000393					23.3167	0.000555
23.3333	0.000863					23.3333	-0.000427					23.3333	0.000796
23.35	0.000806					23.35	-0.000401					23.35	0.000938
23.3667	0.000808					23.3667	-0.000436					23.3667	0.00094
23.3833	0.000801					23.3833	-0.0005					23.3833	0.000632
23.4	0.000564					23.4	-0.000344					23.4	0.000474
23.4167	0.000307					23.4167	-0.000269					23.4167	0.000496
23.4333	0.000218					23.4333	-0.000295					23.4333	0.000591
23.45	-1e-05					23.45	-0.000252					23.45	0.000769
23.4667	-0.000249					23.4667	-0.00027					23.4667	0.000736
23.4833	-0.000558					23.4833	-0.000407					23.4833	0.000873
23.5	-0.000346					23.5	-0.000605					23.5	0.000881
23.5167	-0.000515					23.5167	-0.000803					23.5167	0.000858
23.5333	-0.001004					23.5333	-0.00089					23.5333	0.000926
23.55	-0.001435					23.55	-0.000931					23.55	0.000877
23.5667	-0.001737					23.5667	-0.000855					23.5667	0.000691
23.5833	-0.001749					23.5833	-0.000879					23.5833	0.000395
23.6	-0.001591					23.6	-0.000902					23.6	0.000359
23.6167	-0.001653					23.6167	-0.000786					23.6167	0.000323
23.6333	-0.001955					23.6333	-0.00053					23.6333	0.000346
23.65	-0.001718					23.65	-0.000534					23.65	0.00041
23.6667	-0.001342					23.6667	-0.000551					23.6667	0.000278
23.6833	-0.001368					23.6833	-0.000532					23.6833	-8.2e-05
23.7	-0.001074					23.7	-0.000582					23.7	-0.000173
23.7167	-0.0009					23.7167	-0.000723					23.7167	-3e-06
23.7333	-0.000986					23.7333	-0.000723					23.7333	-5.3e-05
23.75	-0.001052					23.75	-0.000554					23.75	-0.000153
23.7667	-0.001098					23.7667	-0.000334					23.7667	-0.000143
23.7833	-0.001095					23.7833	-0.000147					23.7833	-8.1e-05
23.8	-0.000953					23.8	0.000107					23.8	-3.6e-05
23.8167	-0.001101					23.8167	0.000252					23.8167	-7.1e-05
23.8333	-0.001349					23.8333	0.000247					23.8333	-5.7e-05
23.85	-0.001187					23.85	0.000321					23.85	-0.000112
23.8667	-0.000845					23.8667	0.000516					23.8667	-5.8e-05
23.8833	-0.000553					23.8833	0.000711					23.8833	-0.000173
23.9	-0.00025					23.9	0.000854					23.9	-0.000346
23.9167	-0.000137					23.9167	0.000826					23.9167	-0.000458
23.9333	4.6e-05					23.9333	0.000748					23.9333	-0.00047
23.95	0.000299					23.95	0.00069					23.95	-0.000461
23.9667	0.000723					23.9667	0.000752					23.9667	-0.000373
23.9833	0.000836					23.9833	0.000835					23.9833	-0.000465
24	0.001009					24	0.000887					24	-0.000516
24.0167	0.001185					24.0167	0.000828					24.0167	-0.000136
24.0333	0.001404					24.0333	0.000698					24.0333	9.6e-05
24.05	0.001562					24.05	0.000418					24.05	0.000168
24.0667	0.00175					24.0667	5.8e-05					24.0667	0.000169
24.0833	0.001999					24.0833	-0.000142					24.0833	-1.9e-05
24.1	0.002037					24.1	-0.000312					24.1	-7.7e-05
24.1167	0.001746					24.1167	-0.000262					24.1167	1.5e-05
24.1333	0.001429					24.1333	-0.000174					24.1333	7.8e-05
24.15	0.001495					24.15	-0.000338					24.15	0.000164
24.1667	0.001571					24.1667	-0.000531					24.1667	0.000219
24.1833	0.001487					24.1833	-0.000445					24.1833	0.000364
24.2	0.001533					24.2	-0.000378					24.2	0.000469
24.2167	0.001559					24.2167	-0.000382					24.2167	0.000175
24.2333	0.001315					24.2333	-0.000445					24.2333	0.0002
24.25	0.000955					24.25	-0.000641					24.25	1.7e-05
24.2667	0.000559					24.2667	-0.00061					24.2667	0.000166
24.2833	-7.7e-05					24.2833	-0.000268					24.2833	-0.000226
24.3	-0.000654					24.3	0.000124					24.3	-0.000687
24.3167	-0.00138					24.3167	0.000256					24.3167	-0.000849
24.3333	-0.001036					24.3333	0.001158					24.3333	-0.00203
24.35	-0.001203					24.35	-0.0011					24.35	-0.004641
24.3667	5.5e-05					24.3667	-0.000301					24.3667	-0.000991
24.3833	-0.001935					24.3833	-0.002613					24.3833	-0.007279
24.4	-0.031015					24.4	-0.029166					24.4	-0.038898
24.4167	-0.086595					24.4167	-0.099968					24.4167	-0.120516
24.4333	-0.180935					24.4333	-0.224911					24.4333	-0.253134
24.45	-0.291945					24.45	-0.365773					24.45	-0.409862
24.4667	-0.371975					24.4667	-0.476826					24.4667	-0.536471
24.4833	-0.420052					24.4833	-0.518401					24.4833	-0.616307
24.5	-0.432997					24.5	-0.499347					24.5	-0.643373
24.5167	-0.422502					24.5167	-0.445644					24.5167	-0.620528
24.5333	-0.408737					24.5333	-0.38077					24.5333	-0.564094
24.55	-0.397483					24.55	-0.317677					24.55	-0.494779
24.5667	-0.384098					24.5667	-0.268223					24.5667	-0.435405
24.5833	-0.370833					24.5833	-0.21575					24.5833	-0.3943
24.6	-0.357286					24.6	-0.178028					24.6	-0.362024
24.6167	-0.342687					24.6167	-0.148208					24.6167	-0.333627
24.6333	-0.330298					24.6333	-0.124238					24.6333	-0.309679
24.65	-0.30706					24.65	-0.105829					24.65	-0.283772
24.6667	-0.285331					24.6667	-0.089619					24.6667	-0.260555
24.6833	-0.260923					24.6833	-0.076899					24.6833	-0.231947
24.7	-0.240564					24.7	-0.067919					24.7	-0.2099
24.7167	-0.222315					24.7167	-0.060551					24.7167	-0.190882
24.7333	-0.202444					24.7333	-0.055194					24.7333	-0.168232
24.75	-0.187973					24.75	-0.050688					24.75	-0.148262
24.7667	-0.171882					24.7667	-0.046251					24.7667	-0.133442
24.7833	-0.156142					24.7833	-0.042714					24.7833	-0.122552
24.8	-0.142421					24.8	-0.039468					24.8	-0.110483
24.8167	-0.13477					24.8167	-0.036641					24.8167	-0.104493
24.8333	-0.124119					24.8333	-0.033536					24.8333	-0.093882
24.85	-0.112777					24.85	-0.031252					24.85	-0.08192
24.8667	-0.104616					24.8667	-0.028548					24.8667	-0.072338
24.8833	-0.098254					24.8833	-0.025954					24.8833	-0.062155
24.9	-0.088293					24.9	-0.02364					24.9	-0.056083
24.9167	-0.080291					24.9167	-0.021707					24.9167	-0.049871
24.9333	-0.07346					24.9333	-0.019923					24.9333	-0.046509
24.95	-0.067979					24.95	-0.01827					24.95	-0.042746
24.9667	-0.064238					24.9667	-0.016599					24.9667	-0.038512
24.9833	-0.061557					24.9833	-0.015097					24.9833	-0.034597
25	-0.058056					25	-0.013736					25	-0.030313
25.0167	-0.053815					25.0167	-0.012624					25.0167	-0.025999
25.0333	-0.050444					25.0333	-0.011623					25.0333	-0.022775
25.05	-0.047423					25.05	-0.010622					25.05	-0.02127
25.0667	-0.043243					25.0667	-0.009811					25.0667	-0.020345
25.0833	-0.039684					25.0833	-0.009232					25.0833	-0.019289
25.1	-0.036765					25.1	-0.008712					25.1	-0.018033
25.1167	-0.033996					25.1167	-0.007993					25.1167	-0.016847
25.1333	-0.030757					25.1333	-0.007383					25.1333	-0.01584
25.15	-0.027968					25.15	-0.007104					25.15	-0.014644
25.1667	-0.024609					25.1667	-0.007004					25.1667	-0.013338
25.1833	-0.022002					25.1833	-0.006816					25.1833	-0.012311
25.2	-0.019887					25.2	-0.006598					25.2	-0.011713
25.2167	-0.017971					25.2167	-0.00647					25.2167	-0.011615
25.2333	-0.016275					25.2333	-0.006312					25.2333	-0.011187
25.25	-0.01501					25.25	-0.006164					25.25	-0.010749
25.2667	-0.014144					25.2667	-0.005877					25.2667	-0.010161
25.2833	-0.012708					25.2833	-0.006169					25.2833	-0.009643
25.3	-0.011195					25.3	-0.006672					25.3	-0.008924
25.3167	-0.009765					25.3167	-0.007035					25.3167	-0.008315
25.3333	-0.008494					25.3333	-0.007578					25.3333	-0.007785
25.35	-0.007203					25.35	-0.008612					25.35	-0.007456
25.3667	-0.006192					25.3667	-0.008745					25.3667	-0.007236
25.3833	-0.005541					25.3833	-0.008168					25.3833	-0.007027
25.4	-0.00493					25.4	-0.004352					25.4	-0.006867
25.4167	-0.004533					25.4167	-0.027535					25.4167	-0.006467
25.4333	-0.003948					25.4333	-0.13042					25.4333	-0.006126
25.45	-0.003533					25.45	-0.215424					25.45	-0.005805
25.4667	-0.003158					25.4667	-0.232738					25.4667	-0.005594
25.4833	-0.002774					25.4833	-0.210942					25.4833	-0.005403
25.5	-0.002379					25.5	-0.171626					25.5	-0.005152
25.5167	-0.002104					25.5167	-0.12832					25.5167	-0.004621
25.5333	-0.001834					25.5333	-0.093015					25.5333	-0.00416
25.55	-0.001546					25.55	-0.064779					25.55	-0.003988
25.5667	-0.001179					25.5667	-0.043544					25.5667	-0.003936
25.5833	-0.000912					25.5833	-0.034508					25.5833	-0.003974
25.6	-0.000745					25.6	-0.028563					25.6	-0.003941
25.6167	-0.000497					25.6167	-0.024777					25.6167	-0.003869
25.6333	-0.00045					25.6333	-0.021672					25.6333	-0.003627
25.65	-0.000418					25.65	-0.019666					25.65	-0.003315
25.6667	-0.00044					25.6667	-0.017801					25.6667	-0.003061
25.6833	-0.000541					25.6833	-0.016245					25.6833	-0.002858
25.7	-0.000353					25.7	-0.01458					25.7	-0.002625
25.7167	-0.000285					25.7167	-0.013235					25.7167	-0.002422
25.7333	-0.000286					25.7333	-0.012099					25.7333	-0.002149
25.75	-0.000178					25.75	-0.010524					25.75	-0.002046
25.7667	-0.000165					25.7667	-0.009088					25.7667	-0.001932
25.7833	-0.000227					25.7833	-0.007942					25.7833	-0.001918
25.8	-0.000269					25.8	-0.006786					25.8	-0.001974
25.8167	-0.000401					25.8167	-0.00561					25.8167	-0.00215
25.8333	-0.000583					25.8333	-0.004824					25.8333	-0.002286
25.85	-0.000695					25.85	-0.003949					25.85	-0.002572
25.8667	-0.000727					25.8667	-0.003163					25.8667	-0.002779
25.8833	-0.000905					25.8833	-0.002546					25.8833	-0.002714
25.9	-0.001349					25.9	-0.00211					25.9	-0.00238
25.9167	-0.001452					25.9167	-0.001593					25.9167	-0.001965
25.9333	-0.001576					25.9333	-0.001066					25.9333	-0.00188
25.95	-0.00168					25.95	-0.00049					25.95	-0.001766
25.9667	-0.001583					25.9667	-5.3e-05					25.9667	-0.001871
25.9833	-0.001437					25.9833	0.000274					25.9833	-0.002307
26	-0.001247					26	0.000331					26	-0.002552
26.0167	-0.001254					26.0167	0.000479					26.0167	-0.002917
26.0333	-0.00137					26.0333	0.000617					26.0333	-0.003352
26.05	-0.000996					26.05	0.000815					26.05	-0.003557
26.0667	-0.000852					26.0667	0.000783					26.0667	-0.003592
26.0833	-0.000579					26.0833	0.000811					26.0833	-0.003517
26.1	-0.000455					26.1	0.000959					26.1	-0.003162
26.1167	-0.000268					26.1167	0.001107					26.1167	-0.003006
26.1333	-0.000196					26.1333	0.001177					26.1333	-0.002891
26.15	-0.000405					26.15	0.001066					26.15	-0.002576
26.1667	-0.000544					26.1667	0.001036					26.1667	-0.00211
26.1833	-0.000712					26.1833	0.000795					26.1833	-0.001595
26.2	-0.000821					26.2	0.000635					26.2	-0.00146
26.2167	-0.000989					26.2167	0.000745					26.2167	-0.001324
26.2333	-0.000883					26.2333	0.001065					26.2333	-0.001319
26.25	-0.000583					26.25	0.001247					26.25	-0.001293
26.2667	-0.000202					26.2667	0.001278					26.2667	-0.001068
26.2833	-0.000182					26.2833	0.00136					26.2833	-0.000572
26.3	-0.000471					26.3	0.001311					26.3	9.3e-05
26.3167	-0.00061					26.3167	0.001153					26.3167	0.000499
26.3333	-0.00071					26.3333	0.001134					26.3333	0.000705
26.35	-0.000683					26.35	0.000927					26.35	0.000741
26.3667	-0.001151					26.3667	0.000661					26.3667	0.000938
26.3833	-0.001689					26.3833	0.000475					26.3833	0.000875
26.4	-0.001827					26.4	0.000549					26.4	0.000832
26.4167	-0.001134					26.4167	0.000753					26.4167	0.000859
26.4333	-0.000722					26.4333	0.000937					26.4333	0.000576
26.45	-0.00081					26.45	0.000961					26.45	0.000643
26.4667	-0.00092					26.4667	0.000936					26.4667	0.00091
26.4833	-0.000763					26.4833	0.000933					26.4833	0.000769
26.5	-0.000455					26.5	0.00082					26.5	0.000537
26.5167	-0.000448					26.5167	0.000907					26.5167	0.000646
26.5333	-0.00027					26.5333	0.000973					26.5333	0.000325
26.55	0.000287					26.55	0.0009					26.55	-7e-06
26.5667	0.000705					26.5667	0.000697					26.5667	-6.8e-05
26.5833	0.000752					26.5833	0.000625					26.5833	-0.00025
26.6	0.00095					26.6	0.000555					26.6	-0.000391
26.6167	0.001167					26.6167	0.000205					26.6167	-0.000482
26.6333	0.001425					26.6333	2.5e-05					26.6333	-0.000523
26.65	0.001563					26.65	5.5e-05					26.65	-0.000784
26.6667	0.00161					26.6667	0.000205					26.6667	-0.000745
26.6833	0.001258					26.6833	0.000495					26.6833	-0.000556
26.7	0.001127					26.7	0.000677					26.7	-0.000517
26.7167	0.000809					26.7167	0.000731					26.7167	-0.000429
26.7333	0.000591					26.7333	0.000674					26.7333	-0.000491
26.75	0.000562					26.75	0.000448					26.75	-0.000112
26.7667	0.000614					26.7667	0.000271					26.7667	-0.000254
26.7833	0.000835					26.7833	0.000144					26.7833	-0.000296
26.8	0.001077					26.8	8.8e-05					26.8	-0.000327
26.8167	0.001052					26.8167	0.000103					26.8167	-0.000269
26.8333	0.00081					26.8333	0.000259					26.8333	-0.000122
26.85	0.000888					26.85	0.000354					26.85	-0.000164
26.8667	0.000926					26.8667	0.00042					26.8667	-0.000226
26.8833	0.000755					26.8833	0.000726					26.8833	-0.000258
26.9	0.000453					26.9	0.000932					26.9	-0.000261
26.9167	0.000331					26.9167	0.000818					26.9167	-0.000233
26.9333	0.000183					26.9333	0.000984					26.9333	8.5e-05
26.95	0.000139					26.95	0.00141					26.95	0.000223
26.9667	0.000265					26.9667	0.001756					26.9667	0.00028
26.9833	0.0003					26.9833	0.001742					26.9833	0.000158
27	0.000446					27	0.001379					27	5.6e-05
27.0167	0.000342					27.0167	0.000925					27.0167	8.4e-05
27.0333	0.000268					27.0333	0.000631					27.0333	-1.8e-05
27.05	0.000178					27.05	0.000194					27.05	2e-05
27.0667	1.2e-05					27.0667	-3.6e-05					27.0667	0.000239
27.0833	0.000136					27.0833	-0.000105					27.0833	0.000327
27.1	0.0002					27.1	-0.000265					27.1	0.000326
27.1167	0.000284					27.1167	-0.000494					27.1167	0.000214
27.1333	0.000398					27.1333	-0.000733					27.1333	8.3e-05
27.15	0.000672					27.15	-0.001103					27.15	7.2e-05
27.1667	0.00074					27.1667	-0.001919					27.1667	0.000371
27.1833	0.000582					27.1833	-0.002711					27.1833	0.000491
27.2	0.000365					27.2	-0.004393					27.2	0.000261
27.2167	-0.000303					27.2167	-0.006115					27.2167	0.000561
27.2333	4.9e-05					27.2333	-0.006127					27.2333	0.000361
27.25	0.001611					27.25	-0.004639					27.25	-4.9e-05
27.2667	0.003334					27.2667	-0.003921					27.2667	-0.001199
27.2833	0.00845					27.2833	-0.002931					27.2833	0.002151
27.3	0.01019					27.3	-0.004817					27.3	0.000913
27.3167	-0.01482					27.3167	-0.036334					27.3167	-0.025336
27.3333	-0.06255					27.3333	-0.108671					27.3333	-0.077455
27.35	-0.12775					27.35	-0.226757					27.35	-0.162764
27.3667	-0.208799					27.3667	-0.367334					27.3667	-0.258583
27.3833	-0.270119					27.3833	-0.47282					27.3833	-0.334762
27.4	-0.298575					27.4	-0.509234					27.4	-0.38006
27.4167	-0.303438					27.4167	-0.477354					27.4167	-0.389998
27.4333	-0.295271					27.4333	-0.399984					27.4333	-0.375076
27.45	-0.279673					27.45	-0.318125					27.45	-0.336374
27.4667	-0.263746					27.4667	-0.243825					27.4667	-0.298372
27.4833	-0.254988					27.4833	-0.187975					27.4833	-0.26211
27.5	-0.255551					27.5	-0.141125					27.5	-0.230368
27.5167	-0.25046					27.5167	-0.113042					27.5167	-0.214046
27.5333	-0.242305					27.5333	-0.095185					27.5333	-0.197233
27.55	-0.231441					27.55	-0.081207					27.55	-0.188941
27.5667	-0.224537					27.5667	-0.07377					27.5667	-0.173238
27.5833	-0.212402					27.5833	-0.067363					27.5833	-0.161396
27.6	-0.204258					27.6	-0.061285					27.6	-0.147183
27.6167	-0.196253					27.6167	-0.055698					27.6167	-0.129971
27.6333	-0.187016					27.6333	-0.050707					27.6333	-0.116348
27.65	-0.173625					27.65	-0.046781					27.65	-0.103095
27.6667	-0.158634					27.6667	-0.043595					27.6667	-0.091273
27.6833	-0.147163					27.6833	-0.040379					27.6833	-0.08544
27.7	-0.137783					27.7	-0.037313					27.7	-0.080817
27.7167	-0.131522					27.7167	-0.034167					27.7167	-0.073174
27.7333	-0.116161					27.7333	-0.030651					27.7333	-0.066382
27.75	-0.106997					27.75	-0.02735					27.75	-0.062399
27.7667	-0.100581					27.7667	-0.024295					27.7667	-0.052126
27.7833	-0.098784					27.7833	-0.021459					27.7833	-0.045304
27.8	-0.096007					27.8	-0.018803					27.8	-0.042021
27.8167	-0.08562					27.8167	-0.017128					27.8167	-0.038349
27.8333	-0.079204					27.8333	-0.015542					27.8333	-0.035296
27.85	-0.073357					27.85	-0.014026					27.85	-0.033474
27.8667	-0.067688					27.8667	-0.012795					27.8667	-0.031181
27.8833	-0.062615					27.8833	-0.011778					27.8833	-0.028709
27.9	-0.059133					27.9	-0.010622					27.9	-0.025987
27.9167	-0.055971					27.9167	-0.009395					27.9167	-0.023475
27.9333	-0.052679					27.9333	-0.007979					27.9333	-0.021563
27.95	-0.048977					27.95	-0.006712					27.95	-0.020011
27.9667	-0.045465					27.9667	-0.005576					27.9667	-0.018929
27.9833	-0.04259					27.9833	-0.004573					27.9833	-0.017797
28	-0.039943					28	-0.003845					28	-0.016596
28.0167	-0.037576					28.0167	-0.003186					28.0167	-0.015204
28.0333	-0.035199					28.0333	-0.002427					28.0333	-0.014133
28.05	-0.032941					28.05	-0.001939					28.05	-0.012802
28.0667	-0.031074					28.0667	-0.00158					28.0667	-0.011221
28.0833	-0.029347					28.0833	-0.001242					28.0833	-0.010639
28.1	-0.027438					28.1	-0.001126					28.1	-0.010179
28.1167	-0.025186					28.1167	-0.001074					28.1167	-0.009518
28.1333	-0.023135					28.1333	-0.001001					28.1333	-0.008838
28.15	-0.021273					28.15	-0.000838					28.15	-0.008318
28.1667	-0.019751					28.1667	-0.000456					28.1667	-0.007708
28.1833	-0.0182					28.1833	-8.3e-05					28.1833	-0.007038
28.2	-0.016688					28.2	0.000309					28.2	-0.006738
28.2167	-0.015165					28.2167	0.000771					28.2167	-0.006088
28.2333	-0.013929					28.2333	0.000863					28.2333	-0.00558
28.25	-0.013114					28.25	0.000804					28.25	-0.004991
28.2667	-0.012328					28.2667	0.000485					28.2667	-0.004292
28.2833	-0.011492					28.2833	0.000266					28.2833	-0.003854
28.3	-0.010557					28.3	6.8e-05					28.3	-0.003735
28.3167	-0.009531					28.3167	-5.1e-05					28.3167	-0.003506
28.3333	-0.008644					28.3333	-0.000188					28.3333	-0.003329
28.35	-0.007825					28.35	-0.000223					28.35	-0.003422
28.3667	-0.006926					28.3667	-0.000359					28.3667	-0.003445
28.3833	-0.006086					28.3833	-0.000334					28.3833	-0.002968
28.4	-0.005467					28.4	-0.000349					28.4	-0.002431
28.4167	-0.004988					28.4167	-0.000495					28.4167	-0.002255
28.4333	-0.004689					28.4333	-0.0004					28.4333	-0.002138
28.45	-0.004198					28.45	-0.000251					28.45	-0.002032
28.4667	-0.004266					28.4667	-8e-06					28.4667	-0.001907
28.4833	-0.004204					28.4833	0.000144					28.4833	-0.001643
28.5	-0.004172					28.5	0.000367					28.5	-0.001658
28.5167	-0.00372					28.5167	0.00056					28.5167	-0.002003
28.5333	-0.003388					28.5333	0.000653					28.5333	-0.002369
28.55	-0.003056					28.55	0.000525					28.55	-0.002584
28.5667	-0.002582					28.5667	0.000524					28.5667	-0.0026
28.5833	-0.002387					28.5833	0.00058					28.5833	-0.002518
28.6	-0.002353					28.6	0.000846					28.6	-0.002346
28.6167	-0.002088					28.6167	0.001141					28.6167	-0.002144
28.6333	-0.001743					28.6333	0.001277					28.6333	-0.002092
28.65	-0.001739					28.65	0.001193					28.65	-0.00204
28.6667	-0.001424					28.6667	0.001188					28.6667	-0.001697
28.6833	-0.001128					28.6833	0.001182					28.6833	-0.001407
28.7	-0.000752					28.7	0.000953					28.7	-0.001507
28.7167	-5.5e-05					28.7167	0.000844					28.7167	-0.001558
28.7333	0.000642					28.7333	0.000766					28.7333	-0.001418
28.75	0.001109					28.75	0.000667					28.75	-0.001089
28.7667	0.001286					28.7667	0.000508					28.7667	-0.00094
28.7833	0.001652					28.7833	0.000319					28.7833	-0.00083
28.8	0.00151					28.8	3.8e-05					28.8	-0.000692
28.8167	0.001838					28.8167	-0.000105					28.8167	-0.000806
28.8333	0.002067					28.8333	-0.000289					28.8333	-0.00067
28.85	0.002325					28.85	-0.000543					28.85	-0.000334
28.8667	0.002803					28.8667	-0.000876					28.8667	0.000172
28.8833	0.003482					28.8833	-0.00086					28.8833	0.000519
28.9	0.00389					28.9	-0.000813					28.9	0.000655
28.9167	0.003349					28.9167	-0.00074					28.9167	0.00066
28.9333	0.001538					28.9333	-0.000889					28.9333	0.000613
28.95	0.000388					28.95	-0.000988					28.95	0.000556
28.9667	0.000217					28.9667	-0.000998					28.9667	0.000719
28.9833	0.000257					28.9833	-0.001047					28.9833	0.000592
29	-0.000404					29	-0.000886					29	0.000545
29.0167	-0.000884					29.0167	-0.000716					29.0167	0.000418
29.0333	-0.001505					29.0333	-0.000357					29.0333	0.000109
29.05	-0.002495					29.05	-7.1e-05					29.05	-4.3e-05
29.0667	-0.002465					29.0667	9.6e-05					29.0667	-4e-06
29.0833	-0.002564					29.0833	0.000302					29.0833	5e-06
29.1	-0.002474					29.1	0.000349					29.1	-0.000126
29.1167	-0.002014					29.1167	0.000435					29.1167	-0.000247
29.1333	-0.001364					29.1333	0.000692					29.1333	-0.000278
29.15	-0.001294					29.15	0.000807					29.15	-0.000382
29.1667	-0.000824					29.1667	0.000763					29.1667	-0.000409
29.1833	-0.000534					29.1833	0.000748					29.1833	-0.000666
29.2	-0.000453					29.2	0.000923					29.2	-0.001012
29.2167	-0.000703					29.2167	0.000928					29.2167	-0.001349
29.2333	-0.000803					29.2333	0.000754					29.2333	-0.001616
29.25	-0.001013					29.25	0.000869					29.25	-0.001933
29.2667	-0.000933					29.2667	0.000933					29.2667	-0.002032
29.2833	-0.000753					29.2833	0.000918					29.2833	-0.001945
29.3	-0.000653					29.3	0.000823					29.3	-0.001807
29.3167	-0.000223					29.3167	0.000938					29.3167	-0.00189
29.3333	7.7e-05					29.3333	0.000933					29.3333	-0.001843
29.35	0.000117					29.35	0.000788					29.35	-0.001895
29.3667	0.000237					29.3667	0.000563					29.3667	-0.001968
29.3833	0.000236					29.3833	0.000467					29.3833	-0.002272
29.4	-4e-06					29.4	0.00029					29.4	-0.002166
29.4167	-0.000265					29.4167	7.3e-05					29.4167	-0.002101
29.4333	-0.000526					29.4333	0.000125					29.4333	-0.001866
29.45	-0.000467					29.45	0.000178					29.45	-0.001711
29.4667	-8.7e-05					29.4667	1e-06					29.4667	-0.001606
29.4833	0.000132					29.4833	-0.000136					29.4833	-0.001421
29.5	0.000251					29.5	-0.000116					29.5	-0.001193
29.5167	0.000429					29.5167	-9e-06					29.5167	-0.001152
29.5333	0.000668					29.5333	-2e-06					29.5333	-0.00113
29.55	0.000837					29.55	-5.5e-05					29.55	-0.001079
29.5667	0.000795					29.5667	5.2e-05					29.5667	-0.000828
29.5833	0.000524					29.5833	-4e-05					29.5833	-0.000707
29.6	0.000282					29.6	-0.000123					29.6	-0.000716
29.6167	2e-05					29.6167	3.9e-05					29.6167	-0.000577
29.6333	-1.2e-05					29.6333	5.7e-05					29.6333	-0.000488
29.65	0.000105					29.65	-7.5e-05					29.65	-0.000359
29.6667	0.000222					29.6667	-0.000158					29.6667	-0.00017
29.6833	0.00035					29.6833	-0.0002					29.6833	-0.000192
29.7	0.000197					29.7	-0.000132					29.7	-0.000143
29.7167	-5.6e-05					29.7167	-4e-06					29.7167	6.6e-05
29.7333	-0.000109					29.7333	6.7e-05					29.7333	0.000359
29.75	-1.4e-05					29.75	7.1e-05					29.75	0.000639
29.7667	-2.8e-05					29.7667	-2.4e-05					29.7667	0.001038
29.7833	-0.000483					29.7833	-0.000199					29.7833	0.001268
29.8	-0.000658					29.8	-0.000264					29.8	0.001507
29.8167	-0.000663					29.8167	-0.00016					29.8167	0.001647
29.8333	-0.000807					29.8333	-0.000175					29.8333	0.001786
29.85	-0.000913					29.85	-0.000348					29.85	0.001876
29.8667	-0.001161					29.8667	-0.00037					29.8667	0.002208
29.8833	-0.001168					29.8833	-0.000161					29.8833	0.002701
29.9	-0.001076					29.9	-2.3e-05					29.9	0.002973
29.9167	-0.000903					29.9167	-0.000104					29.9167	0.003116
29.9333	-0.000721					29.9333	-8.6e-05					29.9333	0.002928
29.95	-0.000588					29.95	-0.000157					29.95	0.00269
29.9667	-0.000547					29.9667	-0.000128					29.9667	0.002717
29.9833	-0.000466					29.9833	-0.000208					29.9833	0.002889
30	-0.000356					30	-0.000239					30	0.002952
30.0167	-0.000136					30.0167	-0.000159					30.0167	0.003005
30.0333	0.000244					30.0333	-0.00011					30.0333	0.003068
30.05	0.000404					30.05	-0.0003					30.05	0.002991
30.0667	0.000404					30.0667	-0.00017					30.0667	0.002664
30.0833	0.000523					30.0833	0.000119					30.0833	0.00244
30.1	0.000932					30.1	0.000328					30.1	0.002185
30.1167	0.001531					30.1167	0.000616					30.1167	0.001939
30.1333	0.00189					30.1333	0.000265					30.1333	0.001453
30.15	0.002758					30.15	0.000444					30.15	0.001497
30.1667	0.004667					30.1667	9.2e-05					30.1667	0.002231
30.1833	0.005476					30.1833	0.001481					30.1833	0.002885
30.2	0.005484					30.2	0.003578					30.2	0.004331
30.2167	0.004472					30.2167	0.006424					30.2167	0.006912
30.2333	-0.01911					30.2333	-0.010471					30.2333	-0.012867
30.25	-0.059042					30.25	-0.071685					30.25	-0.050646
30.2667	-0.109584					30.2667	-0.18117					30.2667	-0.105145
30.2833	-0.168317					30.2833	-0.308774					30.2833	-0.158764
30.3	-0.211769					30.3	-0.416249					30.3	-0.194213
30.3167	-0.219581					30.3167	-0.461896					30.3167	-0.196093
30.3333	-0.207714					30.3333	-0.436546					30.3333	-0.170211
30.35	-0.188297					30.35	-0.369056					30.35	-0.131228
30.3667	-0.16748					30.3667	-0.300566					30.3667	-0.092406
30.3833	-0.152353					30.3833	-0.234306					30.3833	-0.065994
30.4	-0.149366					30.4	-0.179906					30.4	-0.051531
30.4167	-0.145479					30.4167	-0.138256					30.4167	-0.046279
30.4333	-0.142412					30.4333	-0.10921					30.4333	-0.0465
30.45	-0.141596					30.45	-0.091378					30.45	-0.047212
30.4667	-0.14093					30.4667	-0.078816					30.4667	-0.048094
30.4833	-0.135334					30.4833	-0.069484					30.4833	-0.048365
30.5	-0.128947					30.5	-0.063872					30.5	-0.048607
30.5167	-0.122891					30.5167	-0.05946					30.5167	-0.047749
30.5333	-0.118995					30.5333	-0.055158					30.5333	-0.046701
30.55	-0.118389					30.55	-0.050981					30.55	-0.045028
30.5667	-0.115134					30.5667	-0.046629					30.5667	-0.04318
30.5833	-0.106448					30.5833	-0.042707					30.5833	-0.042621
30.6	-0.096582					30.6	-0.039365					30.6	-0.042043
30.6167	-0.092387					30.6167	-0.035684					30.6167	-0.041224
30.6333	-0.083511					30.6333	-0.031932					30.6333	-0.040106
30.65	-0.075056					30.65	-0.02923					30.65	-0.038837
30.6667	-0.070631					30.6667	-0.027214					30.6667	-0.037667
30.6833	-0.068076					30.6833	-0.024975					30.6833	-0.035994
30.7	-0.064901					30.7	-0.022526					30.7	-0.0342
30.7167	-0.061096					30.7167	-0.020257					30.7167	-0.032927
30.7333	-0.058271					30.7333	-0.018098					30.7333	-0.031724
30.75	-0.055537					30.75	-0.016029					30.75	-0.03093
30.7667	-0.052302					30.7667	-0.01406					30.7667	-0.029937
30.7833	-0.048477					30.7833	-0.012138					30.7833	-0.028545
30.8	-0.044953					30.8	-0.010544					30.8	-0.028052
30.8167	-0.041359					30.8167	-0.009241					30.8167	-0.027859
30.8333	-0.038535					30.8333	-0.008187					30.8333	-0.027887
30.85	-0.03569					30.85	-0.007473					30.85	-0.028094
30.8667	-0.033466					30.8667	-0.006759					30.8667	-0.028021
30.8833	-0.031682					30.8833	-0.006085					30.8833	-0.027819
30.9	-0.029468					30.9	-0.005319					30.9	-0.0277
30.9167	-0.027335					30.9167	-0.004873					30.9167	-0.027364
30.9333	-0.024921					30.9333	-0.004316					30.9333	-0.026737
30.95	-0.022347					30.95	-0.00391					30.95	-0.026261
30.9667	-0.020794					30.9667	-0.003563					30.9667	-0.026094
30.9833	-0.01943					30.9833	-0.003187					30.9833	-0.025928
31	-0.018217					31	-0.002901					31	-0.025771
31.0167	-0.017623					31.0167	-0.002443					31.0167	-0.025611
31.0333	-0.01641					31.0333	-0.002156					31.0333	-0.024987
31.05	-0.014957					31.05	-0.001819					31.05	-0.024462
31.0667	-0.013904					31.0667	-0.001391					31.0667	-0.023827
31.0833	-0.013481					31.0833	-0.001124					31.0833	-0.023233
31.1	-0.012408					31.1	-0.000907					31.1	-0.022858
31.1167	-0.011095					31.1167	-0.00083					31.1167	-0.022653
31.1333	-0.010332					31.1333	-0.00072					31.1333	-0.022587
31.15	-0.00983					31.15	-0.00059					31.15	-0.02223
31.1667	-0.009377					31.1667	-0.00046					31.1667	-0.021463
31.1833	-0.009125					31.1833	-0.0003					31.1833	-0.020855
31.2	-0.008352					31.2	-0.00022					31.2	-0.020798
31.2167	-0.00788					31.2167	-8e-05					31.2167	-0.020931
31.2333	-0.007017					31.2333	-5e-05					31.2333	-0.021203
31.25	-0.006335					31.25	3.5e-05					31.25	-0.021427
31.2667	-0.005933					31.2667	7.3e-05					31.2667	-0.021242
31.2833	-0.005551					31.2833	0.000201					31.2833	-0.020648
31.3	-0.005299					31.3	0.000179					31.3	-0.019603
31.3167	-0.005077					31.3167	0.000237					31.3167	-0.018839
31.3333	-0.004825					31.3333	0.000395					31.3333	-0.017904
31.35	-0.004673					31.35	0.000293					31.35	-0.01666
31.3667	-0.004501					31.3667	0.000348					31.3667	-0.015929
31.3833	-0.004059					31.3833	0.00025					31.3833	-0.015263
31.4	-0.003558					31.4	5.1e-05					31.4	-0.014526
31.4167	-0.003236					31.4167	-0.000127					31.4167	-0.01367
31.4333	-0.002985					31.4333	-0.000116					31.4333	-0.012794
31.45	-0.002653					31.45	-3.4e-05					31.45	-0.012248
31.4667	-0.002331					31.4667	-4.3e-05					31.4667	-0.012611
31.4833	-0.00202					31.4833	-0.000132					31.4833	-0.012481
31.5	-0.001669					31.5	-3.2e-05					31.5	-0.012359
31.5167	-0.001207					31.5167	-0.000152					31.5167	-0.012107
31.5333	-0.001046					31.5333	-0.000202					31.5333	-0.011894
31.55	-0.000945					31.55	-0.000243					31.55	-0.012052
31.5667	-0.000694					31.5667	-0.000263					31.5667	-0.012379
31.5833	-0.000522					31.5833	-0.000383					31.5833	-0.012157
31.6	-0.000521					31.6	-0.000562					31.6	-0.012063
31.6167	-0.00053					31.6167	-0.000698					31.6167	-0.01173
31.6333	-0.00022					31.6333	-0.000555					31.6333	-0.010957
31.65	-6.9e-05					31.65	-0.000382					31.65	-0.010814
31.6667	0.000132					31.6667	-0.000259					31.6667	-0.011061
31.6833	0.000463					31.6833	5e-06					31.6833	-0.011528
31.7	0.000634					31.7	6.8e-05					31.7	-0.011435
31.7167	0.000895					31.7167	0.000145					31.7167	-0.010743
31.7333	0.001235					31.7333	0.000278					31.7333	-0.010925
31.75	0.001376					31.75	0.000351					31.75	-0.011117
31.7667	0.001537					31.7667	0.000394					31.7667	-0.011419
31.7833	0.001307					31.7833	0.000307					31.7833	-0.011641
31.8	0.001308					31.8	0.00022					31.8	-0.011673
31.8167	0.001298					31.8167	0.000403					31.8167	-0.011675
31.8333	0.001189					31.8333	0.000443					31.8333	-0.01123
31.85	0.001059					31.85	0.000602					31.85	-0.010982
31.8667	0.00103					31.8667	0.000681					31.8667	-0.011005
31.8833	0.00082					31.8833	0.0007					31.8833	-0.010627
31.9	0.00031					31.9	0.000669					31.9	-0.010349
31.9167	-0.000299					31.9167	0.000828					31.9167	-0.009932
31.9333	-0.001039					31.9333	0.000967					31.9333	-0.009374
31.95	-0.001889					31.95	0.001255					31.95	-0.008762
31.9667	-0.002929					31.9667	0.001404					31.9667	-0.008321
31.9833	-0.003478					31.9833	0.001403					31.9833	-0.008009
32	-0.004048					32	0.001432					32	-0.007827
32.0167	-0.005348					32.0167	0.001321					32.0167	-0.007375
32.0333	-0.006568					32.0333	0.001101					32.0333	-0.007054
32.05	-0.007818					32.05	0.00108					32.05	-0.007012
32.0667	-0.009398					32.0667	0.001098					32.0667	-0.006958
32.0833	-0.011768					32.0833	0.001089					32.0833	-0.006568
32.1	-0.014588					32.1	0.000949					32.1	-0.006518
32.1167	-0.016588					32.1167	0.000749					32.1167	-0.006957
32.1333	-0.014058					32.1333	0.00072					32.1333	-0.006507
32.15	-0.004898					32.15	0.00059					32.15	-0.005706
32.1667	-0.000438					32.1667	0.000471					32.1667	-0.005276
32.1833	0.002242					32.1833	0.000349					32.1833	-0.004164
32.2	0.002052					32.2	0.000248					32.2	-0.002995
32.2167	0.000792					32.2167	0.000236					32.2167	-0.002457
32.2333	-0.000688					32.2333	0.000325					32.2333	-0.002148
32.25	-0.001118					32.25	0.000194					32.25	-0.00215
32.2667	-0.000849					32.2667	0.000123					32.2667	-0.001231
32.2833	-1.9e-05					32.2833	2.1e-05					32.2833	-0.000423
32.3	0.000651					32.3	-0.000154					32.3	-0.000109
32.3167	0.000981					32.3167	-0.000151					32.3167	2.5e-05
32.3333	0.000861					32.3333	-8.9e-05					32.3333	-0.00041
32.35	0.000501					32.35	-0.000156					32.35	-0.000756
32.3667	-0.00015					32.3667	-0.000174					32.3667	-0.000921
32.3833	-0.00057					32.3833	-0.000231					32.3833	-0.000907
32.4	-0.00063					32.4	-0.000248					32.4	-0.000822
32.4167	-0.00072					32.4167	-0.000232					32.4167	-0.000347
32.4333	-0.00051					32.4333	-0.00025					32.4333	-0.000136
32.45	0.000329					32.45	-0.000318					32.45	-0.000284
32.4667	0.000969					32.4667	-0.000356					32.4667	9.8e-05
32.4833	0.000789					32.4833	-0.000384					32.4833	0.00066
32.5	0.000689					32.5	-0.000392					32.5	0.001541
32.5167	0.000698					32.5167	-0.00032					32.5167	0.002553
32.5333	0.000118					32.5333	-0.000136					32.5333	0.00326
32.55	-0.000252					32.55	-0.000169					32.55	0.00366
32.5667	-0.000542					32.5667	-0.000331					32.5667	0.00368
32.5833	-0.000933					32.5833	-0.000234					32.5833	0.003691
32.6	-0.001293					32.6	-0.000256					32.6	0.003911
32.6167	-0.001813					32.6167	-0.000359					32.6167	0.004121
32.6333	-0.001994					32.6333	-0.000381					32.6333	0.003991
32.65	-0.001714					32.65	-0.000492					32.65	0.003619
32.6667	-0.001794					32.6667	-0.000622					32.6667	0.002934
32.6833	-0.001284					32.6833	-0.000592					32.6833	0.002148
32.7	-0.000623					32.7	-0.000361					32.7	0.001453
32.7167	-0.000533					32.7167	-0.000281					32.7167	0.000658
32.7333	-0.000293					32.7333	-0.00022					32.7333	0.000292
32.75	9.7e-05					32.75	-0.00017					32.75	-0.000303
32.7667	0.000258					32.7667	-6.9e-05					32.7667	-0.000801
32.7833	0.00037					32.7833	0.000103					32.7833	-0.001053
32.8	0.000293					32.8	0.000255					32.8	-0.000955
32.8167	0.000185					32.8167	0.000228					32.8167	-0.001007
32.8333	0.000297					32.8333	0.00016					32.8333	-0.000599
32.85	0.00039					32.85	8.2e-05					32.85	-0.000121
32.8667	0.000732					32.8667	2.4e-05					32.8667	0.000438
32.8833	0.001147					32.8833	0.000176					32.8833	0.000742
32.9	0.001513					32.9	0.000389					32.9	0.000963
32.9167	0.00168					32.9167	0.000361					32.9167	0.000733
32.9333	0.001707					32.9333	0.000254					32.9333	0.000363
32.95	0.001354					32.95	0.000317					32.95	-0.000187
32.9667	0.001001					32.9667	0.000449					32.9667	-0.000537
32.9833	0.001068					32.9833	0.000462					32.9833	-0.001097
33	0.000927					33	0.000444					33	-0.001
33.0167	0.0006					33.0167	0.000306					33.0167	-0.00109
33.0333	0.000542					33.0333	-5.3e-05					33.0333	-0.000339
33.05	0.000445					33.05	-0.000261					33.05	0.000652
33.0667	0.000367					33.0667	-0.00011					33.0667	0.001902
33.0833	0.0008					33.0833	-0.000288					33.0833	0.003373
33.1	-0.001288					33.1	-0.000996					33.1	0.004494
33.1167	-0.001464					33.1167	0.001294					33.1167	0.00477
33.1333	0.004684					33.1333	0.005471					33.1333	0.00595
33.15	-0.004219					33.15	-0.003381					33.15	-0.00431
33.1667	-0.037251					33.1667	-0.049603					33.1667	-0.027939
33.1833	-0.080884					33.1833	-0.141755					33.1833	-0.070849
33.2	-0.131556					33.2	-0.259077					33.2	-0.116849
33.2167	-0.174809					33.2167	-0.358649					33.2167	-0.154389
33.2333	-0.177569					33.2333	-0.407964					33.2333	-0.165633
33.25	-0.161587					33.25	-0.398272					33.25	-0.151774
33.2667	-0.133245					33.2667	-0.3459					33.2667	-0.119285
33.2833	-0.104403					33.2833	-0.279409					33.2833	-0.081576
33.3	-0.087811					33.3	-0.211907					33.3	-0.050957
33.3167	-0.073339					33.3167	-0.159445					33.3167	-0.030888
33.3333	-0.070887					33.3333	-0.121493					33.3333	-0.016279
33.35	-0.070734					33.35	-0.096125					33.35	-0.010045
[truncated: 1,386 more rows]

## Sheet: Figure 5a
KRAS(GMPPNP)-WT --> MRTX1133
Thermogram data		Wiseman plot
Time (min)	DP (μcal/s)	Molar ratio	Fit	ΔH (kcal/mol)
0.083333	-0.000494	0.019342	-27.5547
0.1	-0.000589	0.065425	-27.5536	-28.1583
0.116667	-0.000654	0.111719	-27.5517	-28.761
0.133333	-0.000679	0.158223	-27.5489	-28.1665
0.15	-0.000754	0.204937	-27.5453	-26.8401
0.166667	-0.000859	0.251862	-27.5409	-27.446
0.183333	-0.000874	0.298998	-27.5356	-27.4042
0.2	-0.00068	0.346344	-27.5292	-27.2996
0.216667	-0.000703	0.393901	-27.5216	-27.4032
0.233333	-0.000577	0.441669	-27.5127	-27.2693
0.25	-0.000411	0.489647	-27.5022	-27.4788
0.266667	-0.000314	0.537836	-27.4896	-27.2975
0.283333	-0.000268	0.586235	-27.4745	-27.6942
0.3	-0.000372	0.634845	-27.4558	-26.8373
0.316667	-0.000415	0.683665	-27.432	-27.6394
0.333333	-0.000484	0.732696	-27.4003	-27.1639
0.35	-0.000523	0.781937	-27.3556	-27.5514
0.366667	-0.000432	0.83139	-27.2869	-26.9392
0.383333	-0.000571	0.881052	-27.1688	-27.141
0.4	-0.00069	0.930926	-26.9282	-26.7907
0.416667	-0.000659	0.981009	-26.2905	-27.2759
0.433333	-0.000678	1.0313	-23.7037	-22.3912
0.45	-0.000797	1.08181	-13.1245	-13.8672
0.466667	-0.000766	1.13252	-3.32322	-2.42248
0.483333	-0.000705	1.18345	-1.0834	-0.738449
0.5	-0.000634	1.23459	-0.519617	-0.483841
0.516667	-0.000434	1.28594	-0.307918	-0.183059
0.533333	-0.000413	1.33749	-0.206979	-0.193697
0.55	-0.000352	1.38926	-0.151135	-0.100585
0.566667	-0.000224	1.44124	-0.116946	-0.403798
0.583333	-8.7e-05	1.49343	-0.094406	-0.131008
0.6	-8.9e-05	1.54583	-0.078673	-0.356021
0.616667	3.9e-05	1.59844	-0.067175	-0.118217
0.633333	7.7e-05	1.65126	-0.058446	-0.025423
0.65	0.000284	1.70429	-0.051599	-0.097524
0.666667	0.000592	1.75754	-0.046073	-0.158555
0.683333	0.000914	1.81099	-0.041501	-0.117582
0.7	0.001127	1.86465	-0.037633	-0.069796
0.716667	0.001079	1.91853	-0.034293	-0.016093
0.733333	0.001192	1.97261	-0.031358	-0.135059
0.75	0.001284	2.02691	-0.028735	-0.164176
0.766667	0.001427
0.783333	0.00184
0.8	0.001842
0.816667	0.001746
0.833333	0.001829
0.85	0.001763
0.866667	0.001636
0.883333	0.00172
0.9	0.001873
0.916667	0.001828
0.933333	0.001733
0.95	0.001379
0.966667	0.001354
0.983333	6.9e-05
1	0.000375
1.01667	0.00073
1.03333	-0.001237
1.05	-0.072643
1.06667	-0.26092
1.08333	-0.449256
1.1	-0.553733
1.11667	-0.552209
1.13333	-0.474866
1.15	-0.37432
1.16667	-0.280783
1.18333	-0.205207
1.2	-0.14715
1.21667	-0.108594
1.23333	-0.075137
1.25	-0.056681
1.26667	-0.046897
1.28333	-0.041013
1.3	-0.037249
1.31667	-0.018185
1.33333	-0.01648
1.35	-0.013726
1.36667	-0.021932
1.38333	-0.028606
1.4	-0.030289
1.41667	-0.021983
1.43333	-0.001636
1.45	0.00631
1.46667	-0.002683
1.48333	-0.014106
1.5	-0.016853
1.51667	-0.016749
1.53333	-0.011225
1.55	0.007388
1.56667	0.012912
1.58333	0.013436
1.6	0.01242
1.61667	0.012555
1.63333	0.011081
1.65	0.009916
1.66667	0.009362
1.68333	0.007868
1.7	0.004673
1.71667	0.004259
1.73333	-0.005619
1.75	-0.006526
1.76667	-0.004684
1.78333	-0.003742
1.8	-0.0033
1.81667	-0.001417
1.83333	-0.000975
1.85	-0.000901
1.86667	0.002792
1.88333	0.014726
1.9	0.02044
1.91667	0.023133
1.93333	0.018937
1.95	0.00649
1.96667	-0.000749
1.98333	-0.000219
2	0.00043
2.01667	0.00265
2.03333	0.00432
2.05	0.006949
2.06667	0.011729
2.08333	0.016961
2.1	0.020891
2.11667	0.023942
2.13333	0.026143
2.15	0.021763
2.16667	0.013844
2.18333	0.003694
2.2	0.005892
2.21667	0.016948
2.23333	0.025054
2.25	0.02307
2.26667	0.016596
2.28333	0.002982
2.3	-0.006632
2.31667	-0.008003
2.33333	-0.007437
2.35	0.00479
2.36667	0.014896
2.38333	0.022772
2.4	0.025969
2.41667	0.027165
2.43333	0.024979
2.45	0.012671
2.46667	-0.002558
2.48333	-0.002046
2.5	-0.003595
2.51667	-0.006144
2.53333	-0.005632
2.55	-0.005668
2.56667	-0.004376
2.58333	-0.002445
2.6	-0.001174
2.61667	-0.000453
2.63333	0.000268
2.65	0.00141
2.66667	0.001769
2.68333	0.002305
2.7	0.0034
2.71667	0.004116
2.73333	0.004762
2.75	0.005158
2.76667	0.005233
2.78333	0.005263
2.8	0.004947
2.81667	0.004282
2.83333	0.003867
2.85	0.003661
2.86667	0.003376
2.88333	0.003291
2.9	0.00298
2.91667	0.002683
2.93333	0.002556
2.95	0.001869
2.96667	0.001602
2.98333	0.001345
3	0.001148
3.01667	0.001008
3.03333	0.00068
3.05	0.000552
3.06667	0.000533
3.08333	0.000665
3.1	0.000597
3.11667	0.000489
3.13333	0.000485
3.15	0.000451
3.16667	0.000367
3.18333	0.000143
3.2	-0.000211
3.21667	-0.000625
3.23333	-0.00099
3.25	-0.001962
3.26667	-0.002848
3.28333	-0.003514
3.3	-0.00411
3.31667	-0.004916
3.33333	-0.005732
3.35	-0.006419
3.36667	-0.00711
3.38333	-0.008258
3.4	-0.009036
3.41667	-0.009544
3.43333	-0.010391
3.45	-0.011169
3.46667	-0.011687
3.48333	-0.009952
3.5	-0.008034
3.51667	-0.006545
3.53333	-0.005017
3.55	-0.003429
3.56667	-0.00164
3.58333	0.000268
3.6	0.000291
3.61667	3.8e-05
3.63333	0.000255
3.65	2e-06
3.66667	-0.000861
3.68333	-0.000665
3.7	0.000732
3.71667	-0.00174
3.73333	-0.009231
3.75	-0.003012
3.76667	0.030177
3.78333	0.055166
3.8	0.068935
3.81667	0.071253
3.83333	0.066821
3.85	0.055914
3.86667	0.048788
3.88333	0.040582
3.9	0.030836
3.91667	0.02073
3.93333	0.011943
3.95	-0.000288
3.96667	-0.073967
3.98333	-0.398377
4	-0.955577
4.01667	-1.41756
4.03333	-1.61429
4.05	-1.5472
4.06667	-1.32053
4.08333	-1.07734
4.1	-0.858562
4.11667	-0.66814
4.13333	-0.516318
4.15	-0.402586
4.16667	-0.321334
4.18333	-0.261428
4.2	-0.2162
4.21667	-0.179043
4.23333	-0.154586
4.25	-0.141388
4.26667	-0.125841
4.28333	-0.109803
4.3	-0.100984
4.31667	-0.089555
4.33333	-0.079576
4.35	-0.075057
4.36667	-0.070667
4.38333	-0.064088
4.4	-0.057559
4.41667	-0.05196
4.43333	-0.043484
4.45	-0.042718
4.46667	-0.035622
4.48333	-0.031686
4.5	-0.03404
4.51667	-0.033544
4.53333	-0.031138
4.55	-0.027111
4.56667	-0.024105
4.58333	-0.025599
4.6	-0.024613
4.61667	-0.022607
4.63333	-0.021011
4.65	-0.018766
4.66667	-0.019313
4.68333	-0.015791
4.7	-0.015198
4.71667	-0.013045
4.73333	-0.010382
4.75	-0.01074
4.76667	-0.011775
4.78333	-0.012317
4.8	-0.006118
4.81667	-0.00627
4.83333	-0.007381
4.85	-0.007503
4.86667	-0.006514
4.88333	-0.005618
4.9	-0.005709
4.91667	-0.001909
4.93333	-0.00013
4.95	3e-05
4.96667	0.002279
4.98333	0.000159
5	0.000163
5.01667	-0.005077
5.03333	0.000303
5.05	0.001984
5.06667	0.002354
5.08333	0.001654
5.1	0.001584
5.11667	0.00137
5.13333	-0.004689
5.15	0.000893
5.16667	0.002314
5.18333	0.001185
5.2	-0.001234
5.21667	0.003207
5.23333	0.002383
5.25	0.002312
5.26667	0.002572
5.28333	0.000661
5.3	-0.00262
5.31667	0.001019
5.33333	-0.000621
5.35	9.3e-05
5.36667	0.00145
5.38333	0.001736
5.4	0.001533
5.41667	0.00327
5.43333	-0.000923
5.45	-0.001427
5.46667	-0.001388
5.48333	-0.001457
5.5	-0.001586
5.51667	0.003305
5.53333	0.000987
5.55	0.002948
5.56667	-0.001621
5.58333	0.000462
5.6	0.004942
5.61667	0.001772
5.63333	-0.000278
5.65	-0.000278
5.66667	0.002942
5.68333	0.002342
5.7	0.00228
5.71667	0.001408
5.73333	0.002617
5.75	0.001105
5.76667	5.3e-05
5.78333	-0.004899
5.8	-0.000611
5.81667	0.002057
5.83333	0.00307
5.85	0.001072
5.86667	-0.001236
5.88333	-9.4e-05
5.9	0.002778
5.91667	0.0032
5.93333	0.002876
5.95	0.002508
5.96667	0.002289
5.98333	0.001931
6	0.004302
6.01667	0.000543
6.03333	-0.001095
6.05	0.000102
6.06667	-0.006997
6.08333	-0.006635
6.1	-0.011733
6.11667	-0.010162
6.13333	-0.00274
6.15	-0.000229
6.16667	0.000847
6.18333	0.001624
6.2	0.00298
6.21667	0.001057
6.23333	0.000904
6.25	0.00422
6.26667	0.002867
6.28333	0.000949
6.3	0.000773
6.31667	-0.000373
6.33333	-0.001289
6.35	0.001265
6.36667	0.002778
6.38333	0.000442
6.4	0.001586
6.41667	-0.001164
6.43333	-0.005664
6.45	-0.002874
6.46667	-0.002524
6.48333	-0.005164
6.5	-0.003674
6.51667	-0.00214
6.53333	-0.003766
6.55	-0.003133
6.56667	-0.003149
6.58333	-0.002585
6.6	-0.000861
6.61667	0.001052
6.63333	-0.003011
6.65	-0.003415
6.66667	0.000111
6.68333	6.7e-05
6.7	-0.001456
6.71667	0.00249
6.73333	-3.4e-05
6.75	-0.001045
6.76667	-0.003857
6.78333	-0.000909
6.8	0.002729
6.81667	0.002547
6.83333	-0.002245
6.85	0.000733
6.86667	-0.006034
6.88333	-0.081162
6.9	-0.418571
6.91667	-0.975359
6.93333	-1.42861
6.95	-1.61197
6.96667	-1.52909
6.98333	-1.30266
7	-1.06489
7.01667	-0.849799
7.03333	-0.658711
7.05	-0.500413
7.06667	-0.385735
7.08333	-0.302287
7.1	-0.23603
7.11667	-0.186823
7.13333	-0.151306
7.15	-0.139289
7.16667	-0.162813
7.18333	-0.183466
7.2	-0.184619
7.21667	-0.172071
7.23333	-0.149773
7.25	-0.128075
7.26667	-0.108597
7.28333	-0.088718
7.3	-0.07968
7.31667	-0.064392
7.33333	-0.056091
7.35	-0.047139
7.36667	-0.041606
7.38333	-0.036064
7.4	-0.033242
7.41667	-0.03046
7.43333	-0.026308
7.45	-0.023781
7.46667	-0.021562
7.48333	-0.019223
7.5	-0.016895
7.51667	-0.015016
7.53333	-0.013647
7.55	-0.012769
7.56667	-0.011663
7.58333	-0.010815
7.6	-0.010208
7.61667	-0.00936
7.63333	-0.008012
7.65	-0.006984
7.66667	-0.006427
7.68333	-0.00619
7.7	-0.005881
7.71667	-0.005531
7.73333	-0.005112
7.75	-0.004733
7.76667	-0.004323
7.78333	-0.004114
7.8	-0.003784
7.81667	-0.00357
7.83333	-0.003477
7.85	-0.003473
7.86667	-0.00342
7.88333	-0.003076
7.9	-0.002933
7.91667	-0.002816
7.93333	-0.002495
7.95	-0.002365
7.96667	-0.002304
7.98333	-0.002193
8	-0.002072
8.01667	-0.001761
8.03333	-0.001631
8.05	-0.001606
8.06667	-0.00174
8.08333	-0.001644
8.1	-0.001808
8.11667	-0.001712
8.13333	-0.001616
8.15	-0.00147
8.16667	-0.001185
8.18333	-0.00113
8.2	-0.000835
8.21667	-0.000749
8.23333	-0.000574
8.25	-0.000699
8.26667	-0.00096
8.28333	-0.001287
8.3	-0.001264
8.31667	-0.0009
8.33333	-0.000477
8.35	-0.000373
8.36667	-0.00032
8.38333	7.3e-05
8.4	0.000276
8.41667	0.0001
8.43333	0.000673
8.45	0.001877
8.46667	0.002621
8.48333	0.007434
8.5	0.011351
8.51667	0.015095
8.53333	0.019028
8.55	0.020682
8.56667	0.019365
8.58333	0.017779
8.6	0.018312
8.61667	0.019211
8.63333	0.020703
8.65	0.012516
8.66667	0.005408
8.68333	-0.001849
8.7	-0.013487
8.71667	-0.018555
8.73333	-0.017654
8.75	-0.015824
8.76667	-0.014284
8.78333	-0.012385
8.8	-0.010825
8.81667	-0.009225
8.83333	-0.007635
8.85	-0.00672
8.86667	-0.005724
8.88333	-0.004298
8.9	-0.003323
8.91667	-0.002897
8.93333	-0.002692
8.95	-0.002486
8.96667	-0.002657
8.98333	-0.00256
9	-0.002023
9.01667	-0.001916
9.03333	-0.002259
9.05	-0.002181
9.06667	-0.001564
9.08333	-0.00078
9.1	-0.000205
9.11667	-0.00015
9.13333	0.000105
9.15	0.00072
9.16667	0.000465
9.18333	6.9e-05
9.2	0.000289
9.21667	7.1e-05
9.23333	-0.000956
9.25	-0.001364
9.26667	-0.000961
9.28333	-0.000849
9.3	0.000474
9.31667	0.000548
9.33333	-0.000531
9.35	-0.00038
9.36667	0.000601
9.38333	0.000652
9.4	-0.000517
9.41667	-0.000777
9.43333	0.000174
9.45	0.001734
9.46667	0.004025
9.48333	0.001205
9.5	0.001835
9.51667	0.000856
9.53333	5.6e-05
9.55	6.2e-05
9.56667	0.000531
9.58333	0.00193
9.6	0.002619
9.61667	0.002208
9.63333	0.002537
9.65	0.002086
9.66667	0.000864
9.68333	0.002596
9.7	0.004998
9.71667	0.00488
9.73333	0.005002
9.75	0.003064
9.76667	-4.4e-05
9.78333	-0.002574
9.8	-0.04461
9.81667	-0.275106
9.83333	-0.784372
9.85	-1.30351
9.86667	-1.60273
9.88333	-1.64936
9.9	-1.49668
9.91667	-1.24228
9.93333	-0.962063
9.95	-0.71995
9.96667	-0.542937
9.98333	-0.419194
10	-0.33046
10.0167	-0.267893
10.0333	-0.223024
10.05	-0.184624
10.0667	-0.155495
10.0833	-0.134146
10.1	-0.115136
10.1167	-0.100327
10.1333	-0.093415
10.15	-0.082392
10.1667	-0.07244
10.1833	-0.064297
10.2	-0.057844
10.2167	-0.049781
10.2333	-0.043329
10.25	-0.037376
10.2667	-0.034473
10.2833	-0.031539
10.3	-0.028536
10.3167	-0.025543
10.3333	-0.02297
10.35	-0.021197
10.3667	-0.018995
10.3833	-0.017395
10.4	-0.016074
10.4167	-0.013923
10.4333	-0.011833
10.45	-0.010142
10.4667	-0.008981
10.4833	-0.008284
10.5	-0.006549
10.5167	-0.004823
10.5333	-0.002078
10.55	-0.003083
10.5667	-0.002468
10.5833	-0.004062
10.6	-0.005002
10.6167	-0.004815
10.6333	-0.004168
10.65	-0.003661
10.6667	-0.003034
10.6833	-0.002767
10.7	-0.00291
10.7167	-0.0031
10.7333	-0.003165
10.75	-0.002789
10.7667	-0.002263
10.7833	-0.001887
10.8	-0.001531
10.8167	-0.001205
10.8333	-0.001009
10.85	-0.000867
10.8667	-0.000845
10.8833	-0.000873
10.9	-0.000911
10.9167	-0.000639
10.9333	-0.000518
10.95	-0.000616
10.9667	-0.00059
10.9833	-0.000644
11	-0.000698
11.0167	-0.000472
11.0333	-0.000316
11.05	-0.00073
11.0667	-0.000764
11.0833	-0.000914
11.1	-0.001113
11.1167	-0.000913
11.1333	-0.000602
11.15	-0.000182
11.1667	0.000179
11.1833	0.000441
11.2	0.000338
11.2167	0.000745
11.2333	0.000842
11.25	0.001
11.2667	0.001547
11.2833	0.002014
11.3	0.002304
11.3167	0.00293
11.3333	0.003835
11.35	0.003451
11.3667	0.001547
11.3833	-0.001918
11.4	-0.002512
11.4167	-0.002746
11.4333	-0.002655
11.45	-0.002364
11.4667	-0.002023
11.4833	-0.001602
11.5	-0.001621
11.5167	-0.00176
11.5333	-0.002089
11.55	-0.002213
11.5667	-0.001988
11.5833	-0.001692
11.6	-0.001387
11.6167	-0.001191
11.6333	-0.000776
11.65	-0.000297
11.6667	-0.000142
11.6833	0.000113
11.7	0.000248
11.7167	0.000263
11.7333	0.000278
11.75	0.000133
11.7667	0.000326
11.7833	0.000588
11.8	0.00065
11.8167	0.000532
11.8333	0.000544
11.85	0.000376
11.8667	0.000268
11.8833	0.000312
11.9	0.000498
11.9167	0.000724
11.9333	0.00074
11.95	0.000765
11.9667	0.000771
11.9833	0.000647
12	0.000538
12.0167	0.000482
12.0333	0.000266
12.05	0.000401
12.0667	0.000515
12.0833	0.000609
12.1	0.000764
12.1167	0.000875
12.1333	0.000771
12.15	0.000557
12.1667	0.000533
12.1833	0.000669
12.2	0.000885
12.2167	0.001081
12.2333	0.001094
12.25	0.000993
12.2667	0.000531
12.2833	0.00058
12.3	0.000678
12.3167	0.000576
12.3333	0.000225
12.35	9e-05
12.3667	-6.1e-05
12.3833	-9.2e-05
12.4	-6.3e-05
12.4167	-0.000193
12.4333	-0.000414
12.45	-0.000335
12.4667	-0.000151
12.4833	-0.000113
12.5	3.4e-05
12.5167	0.000172
12.5333	9e-05
12.55	-0.000283
12.5667	-0.000465
12.5833	-0.000334
12.6	-7e-05
12.6167	-0.000137
12.6333	-3e-06
12.65	0.000121
12.6667	0.000445
12.6833	-0.000572
12.7	-0.002095
12.7167	-0.028247
12.7333	-0.217328
12.75	-0.73334
12.7667	-1.2539
12.7833	-1.54126
12.8	-1.59658
12.8167	-1.46314
12.8333	-1.2195
12.85	-0.943653
12.8667	-0.706051
12.8833	-0.52876
12.9	-0.407059
12.9167	-0.322578
12.9333	-0.260466
12.95	-0.213173
12.9667	-0.17984
12.9833	-0.151838
13	-0.136105
13.0167	-0.116342
13.0333	-0.10271
13.05	-0.090777
13.0667	-0.074595
13.0833	-0.067642
13.1	-0.06217
13.1167	-0.053058
13.1333	-0.048545
13.15	-0.043893
13.1667	-0.039491
13.1833	-0.035221
13.2	-0.03199
13.2167	-0.028329
13.2333	-0.024769
13.25	-0.021648
13.2667	-0.019497
13.2833	-0.017349
13.3	-0.015721
13.3167	-0.014484
13.3333	-0.013127
13.35	-0.011249
13.3667	-0.010192
13.3833	-0.009165
13.4	-0.0075
13.4167	-0.006428
13.4333	-0.005325
13.45	-0.004713
13.4667	-0.003911
13.4833	-0.002798
13.5	-0.002526
13.5167	-0.003617
13.5333	0.001299
13.55	0.010545
13.5667	0.0143
13.5833	0.014506
13.6	0.013432
13.6167	0.011778
13.6333	0.010269
13.65	0.009257
13.6667	0.008675
13.6833	0.007983
13.7	0.007281
13.7167	0.006778
13.7333	0.006256
13.75	0.005609
13.7667	0.004927
13.7833	0.004055
13.8	0.003303
13.8167	0.002581
13.8333	0.001859
13.85	0.001127
13.8667	0.000619
13.8833	0.000176
13.9	-0.000207
13.9167	-0.00069
13.9333	-0.001293
13.95	-0.001856
13.9667	-0.002209
13.9833	-0.002339
14	-0.002114
14.0167	-0.001848
14.0333	-0.001493
14.05	-0.001338
14.0667	-0.001283
14.0833	-0.001468
14.1	-0.001247
14.1167	-0.00086
14.1333	-0.000513
14.15	0.000304
14.1667	0.001112
14.1833	0.001909
14.2	0.002176
14.2167	0.002323
14.2333	0.002748
14.25	0.003064
14.2667	0.00299
14.2833	0.002745
14.3	0.002291
14.3167	0.001886
14.3333	0.001582
14.35	0.001267
14.3667	0.000802
14.3833	0.000377
14.4	6.2e-05
14.4167	-0.000733
14.4333	-0.001488
14.45	-0.001706
14.4667	-0.001905
14.4833	-0.001805
14.5	-0.001734
14.5167	-0.001544
14.5333	-0.001323
14.55	-0.001293
14.5667	-0.001326
14.5833	-0.001571
14.6	-0.001177
14.6167	-0.001012
14.6333	-0.000718
14.65	-0.000374
14.6667	-0.000139
14.6833	2.4e-05
14.7	0.000105
14.7167	0.000306
14.7333	0.000437
14.75	0.000658
14.7667	0.00084
14.7833	0.000861
14.8	0.000752
14.8167	0.000723
14.8333	0.000725
14.85	0.000586
14.8667	0.000438
14.8833	0.000449
14.9	0.000381
14.9167	0.000403
14.9333	0.000376
14.95	0.000119
14.9667	3e-06
14.9833	-0.000104
15	-6.1e-05
15.0167	-0.000208
15.0333	-0.000393
15.05	-0.000498
15.0667	-0.000382
15.0833	-0.000256
15.1	-0.000301
15.1167	-0.000455
15.1333	-0.00029
15.15	-0.000112
15.1667	-5.3e-05
15.1833	-3.4e-05
15.2	-0.000135
15.2167	6.4e-05
15.2333	0.000133
15.25	0.000242
15.2667	0.000463
15.2833	0.000618
15.3	0.000542
15.3167	0.000346
15.3333	4e-05
15.35	0.000124
15.3667	0.000358
15.3833	0.000375
15.4	0.000205
15.4167	0.000165
15.4333	0.000495
15.45	0.000415
15.4667	4.5e-05
15.4833	-2.5e-05
15.5	-0.000183
15.5167	-0.000277
15.5333	0.000349
15.55	0.001125
15.5667	0.001241
15.5833	0.001867
15.6	-7.7e-05
15.6167	-0.002538
15.6333	-0.041797
15.65	-0.262245
15.6667	-0.741784
15.6833	-1.23905
15.7	-1.545
15.7167	-1.6196
15.7333	-1.48924
15.75	-1.2356
15.7667	-0.951691
15.7833	-0.713124
15.8	-0.533127
15.8167	-0.41195
15.8333	-0.322593
15.85	-0.260433
15.8667	-0.212071
15.8833	-0.174829
15.9	-0.149197
15.9167	-0.128745
15.9333	-0.112523
15.95	-0.097141
15.9667	-0.086337
15.9833	-0.07596
16	-0.069313
16.0167	-0.061777
16.0333	-0.05797
16.05	-0.052143
16.0667	-0.044666
16.0833	-0.036427
16.1	-0.033116
16.1167	-0.030145
16.1333	-0.027514
16.15	-0.024462
16.1667	-0.021691
16.1833	-0.01915
16.2	-0.016937
16.2167	-0.015191
16.2333	-0.014056
16.25	-0.012931
16.2667	-0.011835
16.2833	-0.01076
16.3	-0.009484
16.3167	-0.008367
16.3333	-0.007268
16.35	-0.006169
16.3667	-0.00536
16.3833	-0.0049
16.4	-0.004421
16.4167	-0.003952
16.4333	-0.003441
16.45	-0.003148
16.4667	-0.003015
16.4833	-0.002823
16.5	-0.00262
16.5167	-0.002297
16.5333	-0.001994
16.55	-0.00176
16.5667	-0.001524
16.5833	-0.001218
16.6	-0.001082
16.6167	-0.000976
16.6333	-0.00065
16.65	-0.000574
16.6667	-0.000606
16.6833	-0.000606
16.7	-0.000547
16.7167	-0.000467
16.7333	-0.000397
16.75	-0.000328
16.7667	-0.000388
16.7833	-0.000216
16.8	6e-05
16.8167	0.000195
16.8333	0.00032
16.85	0.000626
16.8667	0.000821
16.8833	0.000866
16.9	0.000755
16.9167	0.000639
16.9333	0.000802
16.95	0.000966
16.9667	0.000919
16.9833	0.000973
17	0.001006
17.0167	0.001113
17.0333	0.001305
17.05	0.001317
17.0667	0.001498
17.0833	0.00143
17.1	0.001412
17.1167	0.001483
17.1333	0.001297
17.15	0.001283
17.1667	0.00109
17.1833	0.000876
17.2	0.000752
17.2167	0.000778
17.2333	0.000745
17.25	0.00055
17.2667	0.000323
17.2833	0.000187
17.3	0.00018
17.3167	0.000233
17.3333	0.000247
17.35	0.00018
17.3667	-0.000212
17.3833	-0.000531
17.4	-0.00074
17.4167	-0.000809
17.4333	-0.000948
17.45	-0.001247
17.4667	-0.001546
17.4833	-0.001844
17.5	-0.001974
17.5167	-0.002084
17.5333	-0.002254
17.55	-0.002494
17.5667	-0.002644
17.5833	-0.002614
17.6	-0.002434
17.6167	-0.002259
17.6333	-0.002303
17.65	-0.002128
17.6667	-0.001912
17.6833	-0.001666
17.7	-0.001351
17.7167	-0.001244
17.7333	-0.000989
17.75	-0.000714
17.7667	-0.000599
17.7833	-0.000274
17.8	-4.9e-05
17.8167	0.000186
17.8333	0.000226
17.85	0.000209
17.8667	0.000391
17.8833	0.000704
17.9	0.000717
17.9167	0.000769
17.9333	0.000752
17.95	0.000722
17.9667	0.000661
17.9833	0.000519
18	0.000297
18.0167	0.000145
18.0333	9.3e-05
18.05	0.000201
18.0667	-4e-05
18.0833	-4e-05
18.1	0.00024
18.1167	0.00044
18.1333	0.00065
18.15	0.0006
18.1667	0.00086
18.1833	0.000993
18.2	0.00092
18.2167	0.000877
18.2333	0.001054
18.25	0.001051
18.2667	0.000979
18.2833	0.000936
18.3	0.001017
18.3167	0.000864
18.3333	0.000681
18.35	0.000578
18.3667	0.000695
18.3833	0.000971
18.4	0.000658
18.4167	0.000379
18.4333	0.000256
18.45	0.000213
18.4667	0.000169
18.4833	-0.000344
18.5	-0.001107
18.5167	0.00072
18.5333	0.00102
18.55	-0.021745
18.5667	-0.19639
18.5833	-0.634456
18.6	-1.14505
18.6167	-1.48874
18.6333	-1.61751
18.65	-1.53177
18.6667	-1.29417
18.6833	-1.0036
18.7	-0.74945
18.7167	-0.560468
18.7333	-0.429967
18.75	-0.338256
18.7667	-0.272603
18.7833	-0.223977
18.8	-0.187811
18.8167	-0.159125
18.8333	-0.136339
18.85	-0.118123
18.8667	-0.104967
18.8833	-0.093641
18.9	-0.082412
18.9167	-0.073573
18.9333	-0.064285
18.95	-0.055186
18.9667	-0.046768
18.9833	-0.038799
19	-0.03656
19.0167	-0.034581
19.0333	-0.031541
19.05	-0.028491
19.0667	-0.025932
19.0833	-0.023232
19.1	-0.021363
19.1167	-0.019534
19.1333	-0.017315
19.15	-0.015336
19.1667	-0.012878
19.1833	-0.010809
19.2	-0.00924
19.2167	-0.007952
19.2333	-0.007504
19.25	-0.006958
19.2667	-0.006292
19.2833	-0.005526
19.3	-0.0051
19.3167	-0.004594
19.3333	-0.003768
19.35	-0.003014
19.3667	-0.002272
19.3833	-0.001861
19.4	-0.001779
19.4167	-0.001608
19.4333	-0.001356
19.45	-0.001195
19.4667	-0.001085
19.4833	-0.00081
19.5	-0.000515
19.5167	-0.00018
19.5333	6.6e-05
19.55	0.000151
19.5667	0.000116
19.5833	8.9e-05
19.6	6.7e-05
19.6167	0.000165
19.6333	0.000304
19.65	0.000102
19.6667	0.00011
19.6833	0.000208
19.7	0.000163
19.7167	0.000173
19.7333	0.000273
19.75	0.000163
19.7667	-0.000127
19.7833	-1.7e-05
19.8	0.000173
19.8167	0.00019
19.8333	0.00017
19.85	0.00012
19.8667	-2.9e-05
19.8833	-0.000119
19.9	-0.000299
19.9167	-0.000498
19.9333	-0.000672
19.95	-0.000693
19.9667	-0.000634
19.9833	-0.000735
20	-0.001036
20.0167	-0.001267
20.0333	-0.001278
20.05	-0.001162
20.0667	-0.001264
20.0833	-0.001177
20.1	-0.001209
20.1167	-0.001171
20.1333	-0.001293
20.15	-0.001485
20.1667	-0.00164
20.1833	-0.001849
20.2	-0.001889
20.2167	-0.001688
20.2333	-0.001288
20.25	-0.000937
20.2667	-0.000617
20.2833	-0.000456
20.3	-0.000284
20.3167	7e-06
20.3333	0.000338
20.35	0.00049
20.3667	0.000451
20.3833	0.000553
20.4	0.000898
20.4167	0.001031
20.4333	0.001153
20.45	0.001226
20.4667	0.001429
20.4833	0.001842
20.5	0.002094
20.5167	0.002233
20.5333	0.002145
20.55	0.002076
20.5667	0.001868
20.5833	0.001809
20.6	0.001761
20.6167	0.001672
20.6333	0.0015
20.65	0.001243
20.6667	0.000975
20.6833	0.000948
20.7	0.00081
20.7167	0.000592
20.7333	0.000435
20.75	0.000273
20.7667	0.000273
20.7833	0.000273
20.8	0.000164
20.8167	-3.6e-05
20.8333	-2.6e-05
20.85	-0.000205
20.8667	-0.000381
20.8833	-0.000367
20.9	-0.000183
20.9167	-0.000109
20.9333	-0.000215
20.95	-0.000351
20.9667	-0.000357
20.9833	-0.0003
21	-6e-06
21.0167	0.000198
21.0333	0.000102
21.05	-8.5e-05
21.0667	-0.000181
21.0833	-0.000187
21.1	-0.000302
21.1167	-0.000332
21.1333	-0.000302
21.15	-0.000232
21.1667	-0.000362
21.1833	-0.000332
21.2	-0.000252
21.2167	-0.000211
21.2333	-0.000238
21.25	-0.000295
21.2667	-0.000211
21.2833	-0.000138
21.3	-0.000195
21.3167	-0.000141
21.3333	5.3e-05
21.35	0.000307
21.3667	0.000382
21.3833	0.000597
21.4	0.001182
21.4167	0.001267
21.4333	0.000472
21.45	-0.002104
21.4667	-0.021239
21.4833	-0.172865
21.5	-0.584381
21.5167	-1.09019
21.5333	-1.44917
21.55	-1.60094
21.5667	-1.53862
21.5833	-1.31015
21.6	-1.0224
21.6167	-0.768279
21.6333	-0.575828
21.65	-0.444826
21.6667	-0.354975
21.6833	-0.285274
21.7	-0.234858
21.7167	-0.198321
21.7333	-0.169115
21.75	-0.148058
21.7667	-0.128271
21.7833	-0.107595
21.8	-0.09269
21.8167	-0.080591
21.8333	-0.073051
21.85	-0.067312
21.8667	-0.058833
21.8833	-0.052123
21.9	-0.048324
21.9167	-0.039467
21.9333	-0.035027
21.95	-0.032237
21.9667	-0.028517
21.9833	-0.024597
22	-0.020777
22.0167	-0.015788
22.0333	-0.011621
22.05	-0.010473
22.0667	-0.010804
22.0833	-0.009796
22.1	-0.008038
22.1167	-0.00697
22.1333	-0.006591
22.15	-0.005617
22.1667	-0.004923
22.1833	-0.003548
22.2	-0.002984
22.2167	-0.00258
22.2333	-0.001995
22.25	-0.001721
22.2667	-0.001021
22.2833	-0.000773
22.3	-0.000785
22.3167	-0.000536
22.3333	-0.000428
22.35	-0.00045
22.3667	-0.000412
22.3833	-0.000179
22.4	-0.000289
22.4167	-0.000569
22.4333	-0.000699
22.45	-0.000619
22.4667	-0.0005
22.4833	-0.00068
22.5	-0.000875
22.5167	-0.000975
22.5333	-0.001185
22.55	-0.001575
22.5667	-0.001945
22.5833	-0.001995
22.6	-0.001816
22.6167	-0.00175
22.6333	-0.001738
22.65	-0.001826
22.6667	-0.001795
22.6833	-0.001943
22.7	-0.001941
22.7167	-0.002009
22.7333	-0.00217
22.75	-0.001669
22.7667	-0.001027
22.7833	-0.000396
22.8	-2.5e-05
22.8167	0.000306
22.8333	0.000457
22.85	0.000609
22.8667	0.000921
22.8833	0.001533
22.9	0.001796
22.9167	0.001868
22.9333	0.00179
22.95	0.001703
22.9667	0.001678
22.9833	0.001771
23	0.001735
23.0167	0.001688
23.0333	0.001721
23.05	0.001675
23.0667	0.001398
23.0833	0.001275
23.1	0.001245
23.1167	0.001034
23.1333	0.000823
23.15	0.000462
23.1667	0.000332
23.1833	0.000291
23.2	0.000184
23.2167	0.00012
23.2333	8.5e-05
23.25	9.1e-05
23.2667	0.000257
23.2833	0.000412
23.3	0.000238
23.3167	7e-06
23.3333	-1.1e-05
23.35	-1e-05
23.3667	-7.9e-05
23.3833	-0.000227
23.4	-0.000266
23.4167	-0.000425
23.4333	-0.00034
23.45	-4.4e-05
23.4667	6.2e-05
23.4833	0.000308
23.5	0.000624
23.5167	0.00072
23.5333	0.000956
23.55	0.001005
23.5667	0.000975
23.5833	0.000814
23.6	0.000674
23.6167	0.000784
23.6333	0.000963
23.65	0.000803
23.6667	0.000545
23.6833	0.000485
23.7	0.000645
23.7167	0.000565
23.7333	0.000555
23.75	0.000365
23.7667	-6e-06
23.7833	-0.000245
23.8	-0.00054
23.8167	-0.000795
23.8333	-0.0013
23.85	-0.001375
23.8667	-0.00117
23.8833	-0.001165
23.9	-0.00108
23.9167	-0.000844
23.9333	-0.000799
23.95	-0.000693
23.9667	-0.000308
23.9833	-0.000262
24	-0.000437
24.0167	-0.000491
24.0333	-0.000627
24.05	-0.000623
24.0667	-0.000538
24.0833	-0.000384
24.1	2.1e-05
24.1167	0.000155
24.1333	0.000299
24.15	0.000272
24.1667	0.000215
24.1833	0.000159
24.2	0.000142
24.2167	5.5e-05
24.2333	-0.000192
24.25	-8.9e-05
24.2667	0.000253
24.2833	0.000395
24.3	0.000437
24.3167	-1.1e-05
24.3333	-0.000779
24.35	-0.002117
24.3667	-0.001456
24.3833	-0.006135
24.4	-0.114675
24.4167	-0.478694
24.4333	-0.987554
24.45	-1.38329
24.4667	-1.58512
24.4833	-1.57476
24.5	-1.36931
24.5167	-1.07863
24.5333	-0.808308
24.55	-0.606439
24.5667	-0.466261
24.5833	-0.371313
24.6	-0.301385
24.6167	-0.249709
24.6333	-0.206823
24.65	-0.174837
24.6667	-0.151002
24.6833	-0.130876
24.7	-0.11165
24.7167	-0.101735
24.7333	-0.089082
24.75	-0.07619
24.7667	-0.068447
24.7833	-0.060044
24.8	-0.048902
24.8167	-0.046669
24.8333	-0.041257
24.85	-0.037208
24.8667	-0.032849
24.8833	-0.02881
24.9	-0.024061
24.9167	-0.021822
24.9333	-0.019984
24.95	-0.018035
24.9667	-0.015911
24.9833	-0.014506
25	-0.013401
25.0167	-0.011616
25.0333	-0.010622
25.05	-0.009757
25.0667	-0.008743
25.0833	-0.008083
25.1	-0.007453
25.1167	-0.006483
25.1333	-0.005423
25.15	-0.004753
25.1667	-0.004083
25.1833	-0.003424
25.2	-0.00287
25.2167	-0.002555
25.2333	-0.00218
25.25	-0.001566
25.2667	-0.001161
25.2833	-0.001246
25.3	-0.001063
25.3167	-0.000864
25.3333	-0.000665
25.35	-0.000506
25.3667	-0.000368
25.3833	-0.000269
25.4	-0.00016
25.4167	1.8e-05
25.4333	3e-05
25.45	-4.7e-05
25.4667	-0.000135
25.4833	-4.2e-05
25.5	-0.00015
25.5167	-0.000347
25.5333	-0.000626
25.55	-0.00087
25.5667	-0.000944
25.5833	-0.000918
25.6	-0.000852
25.6167	-0.000786
25.6333	-0.00063
25.65	-0.000524
25.6667	-0.000493
25.6833	-0.000552
25.7	-0.000691
25.7167	-0.00055
25.7333	-0.000479
25.75	-0.000358
25.7667	-0.000357
25.7833	-0.000307
25.8	-0.000207
25.8167	0.000172
25.8333	0.000342
25.85	7.2e-05
25.8667	-6.9e-05
25.8833	0.000242
25.9	0.000374
25.9167	0.000487
25.9333	0.00047
25.95	0.000283
25.9667	-6.4e-05
25.9833	0.000119
26	9.3e-05
26.0167	-0.000217
26.0333	-0.000147
26.05	0.000143
26.0667	8.3e-05
26.0833	0.000163
26.1	0.000293
26.1167	0.000405
26.1333	0.000726
26.15	0.001177
26.1667	0.001387
26.1833	0.001328
26.2	0.001199
26.2167	0.00097
26.2333	0.000912
26.25	0.000916
26.2667	0.001039
26.2833	0.001112
26.3	0.001116
26.3167	0.001009
26.3333	0.000732
26.35	0.000447
26.3667	0.000391
26.3833	0.000425
26.4	0.000249
26.4167	9.3e-05
26.4333	-0.000173
26.45	-0.000169
26.4667	-0.000304
26.4833	-0.000463
26.5	-0.000561
26.5167	-0.00042
26.5333	-0.000219
26.55	-0.000127
26.5667	-0.000196
26.5833	-0.000324
26.6	-0.000389
26.6167	-0.000283
26.6333	-1.8e-05
26.65	0.000168
26.6667	0.000333
26.6833	0.000519
26.7	0.000634
26.7167	0.000721
26.7333	0.000489
26.75	0.000646
26.7667	0.000553
26.7833	0.00035
26.8	0.000147
26.8167	5.3e-05
26.8333	-0.000122
26.85	-0.000547
26.8667	-0.000672
26.8833	-0.000647
26.9	-0.000642
26.9167	-0.000917
26.9333	-0.001172
26.95	-0.001193
26.9667	-0.001153
26.9833	-0.001254
27	-0.001375
27.0167	-0.001335
27.0333	-0.001036
27.05	-0.000817
27.0667	-0.000903
27.0833	-0.00075
27.1	-0.000396
27.1167	0.000137
27.1333	0.000561
27.15	0.000874
27.1667	0.001157
27.1833	0.001586
27.2	0.002085
27.2167	0.003195
27.2333	0.004114
27.25	0.004933
27.2667	0.006892
27.2833	0.006831
27.3	-0.002974
27.3167	-0.07468
27.3333	-0.372085
27.35	-0.863561
27.3667	-1.28681
27.3833	-1.53284
27.4	-1.5826
27.4167	-1.41737
27.4333	-1.13798
27.45	-0.870214
27.4667	-0.648016
27.4833	-0.497548
27.5	-0.40076
27.5167	-0.326313
27.5333	-0.268154
27.55	-0.224714
27.5667	-0.186195
27.5833	-0.154365
27.6	-0.131085
27.6167	-0.110836
27.6333	-0.098297
27.65	-0.089248
27.6667	-0.076969
27.6833	-0.06829
27.7	-0.061151
27.7167	-0.054301
27.7333	-0.048242
27.75	-0.044864
27.7667	-0.039357
27.7833	-0.03558
27.8	-0.031883
27.8167	-0.027666
27.8333	-0.024169
27.85	-0.021232
27.8667	-0.018956
27.8833	-0.017573
27.9	-0.01592
27.9167	-0.014347
27.9333	-0.012804
27.95	-0.011271
27.9667	-0.009648
27.9833	-0.008487
28	-0.00736
28.0167	-0.006193
28.0333	-0.005436
28.05	-0.005109
28.0667	-0.004652
28.0833	-0.004065
28.1	-0.003409
28.1167	-0.0029
28.1333	-0.002611
28.15	-0.002481
28.1667	-0.002442
28.1833	-0.002323
28.2	-0.002124
28.2167	-0.002126
28.2333	-0.002197
28.25	-0.002237
28.2667	-0.002328
28.2833	-0.002608
28.3	-0.002658
28.3167	-0.002729
28.3333	-0.002871
28.35	-0.00273
28.3667	-0.00296
28.3833	-0.003099
28.4	-0.003309
28.4167	-0.003569
28.4333	-0.003938
28.45	-0.004058
28.4667	-0.003858
28.4833	-0.003428
28.5	-0.003047
28.5167	-0.003477
28.5333	-0.003527
28.55	-0.003606
28.5667	-0.004025
28.5833	-0.003734
28.6	-0.003383
28.6167	-0.001882
28.6333	0.002359
28.65	0.00644
28.6667	0.009451
28.6833	0.009874
28.7	0.009711
28.7167	0.008809
28.7333	0.008006
28.75	0.006924
28.7667	0.006161
28.7833	0.005519
28.8	0.004888
28.8167	0.00454
28.8333	0.003622
28.85	0.003004
28.8667	0.002566
28.8833	0.002047
28.9	0.001319
28.9167	0.000693
28.9333	0.00025
28.95	-0.000162
28.9667	-0.000585
28.9833	-0.000818
29	-0.00099
29.0167	-0.001033
29.0333	-0.001215
29.05	-0.001334
29.0667	-0.001444
29.0833	-0.001384
29.1	-0.001324
29.1167	-0.001264
29.1333	-0.001094
29.15	-0.000943
29.1667	-0.00065
29.1833	-0.000567
29.2	-0.000613
29.2167	-0.00049
29.2333	-0.000657
29.25	-0.000604
29.2667	-0.00064
29.2833	-0.000541
29.3	-0.000501
29.3167	-0.000551
29.3333	-0.000312
29.35	-0.000352
29.3667	-0.000562
29.3833	-0.000602
29.4	-0.000781
29.4167	-0.000739
29.4333	-0.000787
29.45	-0.000785
29.4667	-0.000704
29.4833	-0.000742
29.5	-0.00068
29.5167	-0.000679
29.5333	-0.000408
29.55	-0.000497
29.5667	-0.000556
29.5833	-0.000615
29.6	-0.000463
29.6167	-0.000302
29.6333	-7.2e-05
29.65	3.8e-05
29.6667	3.8e-05
29.6833	-3.1e-05
29.7	-1.1e-05
29.7167	9.9e-05
29.7333	0.000239
29.75	0.000149
29.7667	6.9e-05
29.7833	2.9e-05
29.8	-6.1e-05
29.8167	-0.000102
29.8333	-2.2e-05
29.85	0.000158
29.8667	0.000258
29.8833	0.000218
29.9	0.000267
29.9167	0.000317
29.9333	0.000227
29.95	0.000217
29.9667	0.000367
29.9833	0.000376
30	0.000316
30.0167	0.000276
30.0333	5.5e-05
30.05	8.5e-05
30.0667	0.000105
30.0833	0.000134
30.1	-0.000317
30.1167	-0.000658
30.1333	-0.000719
30.15	-0.0009
30.1667	-0.001721
30.1833	-0.001463
30.2	0.001066
30.2167	-0.002956
30.2333	-0.067309
30.25	-0.331482
30.2667	-0.784705
30.2833	-1.20506
30.3	-1.47828
30.3167	-1.56795
30.3333	-1.44223
30.35	-1.17726
30.3667	-0.899977
30.3833	-0.682991
30.4	-0.535226
30.4167	-0.42932
30.4333	-0.353125
30.45	-0.291762
30.4667	-0.243169
30.4833	-0.206846
30.5	-0.175573
30.5167	-0.1489
30.5333	-0.128847
30.55	-0.112363
30.5667	-0.099253
30.5833	-0.091653
30.6	-0.080182
30.6167	-0.067582
30.6333	-0.061241
30.65	-0.053791
30.6667	-0.043991
30.6833	-0.041223
30.7	-0.039416
30.7167	-0.037108
30.7333	-0.034281
30.75	-0.031634
30.7667	-0.028666
30.7833	-0.024429
30.8	-0.020485
30.8167	-0.012541
30.8333	-0.001547
30.85	0.003137
30.8667	-0.000219
30.8833	-0.001745
30.9	-0.002001
30.9167	-0.001601
30.9333	-0.001801
30.95	-0.001631
30.9667	-0.001361
30.9833	-0.00102
31	-0.00105
31.0167	-0.001
31.0333	-0.001014
31.05	-0.000528
31.0667	-0.000482
31.0833	-0.000546
31.1	-0.00041
31.1167	-7.4e-05
31.1333	3.2e-05
31.15	0.000363
31.1667	0.000565
31.1833	0.000796
31.2	0.000958
31.2167	0.001079
31.2333	0.00108
31.25	0.001222
31.2667	0.001137
31.2833	0.001062
31.3	0.001017
31.3167	0.001092
31.3333	0.001118
31.35	0.000873
31.3667	0.000498
31.3833	0.000372
31.4	0.000357
31.4167	0.000201
31.4333	9.5e-05
31.45	-0.000201
31.4667	-0.000687
31.4833	-0.001123
31.5	-0.001255
31.5167	-0.001119
31.5333	-0.001002
31.55	-0.000905
31.5667	-0.001069
31.5833	-0.001362
31.6	-0.001575
31.6167	-0.001889
31.6333	-0.002034
31.65	-0.00188
31.6667	-0.001925
31.6833	-0.00185
31.7	-0.001785
31.7167	-0.00165
31.7333	-0.001745
31.75	-0.001731
31.7667	-0.001618
31.7833	-0.001574
31.8	-0.00152
31.8167	-0.001597
31.8333	-0.001723
31.85	-0.001853
31.8667	-0.002134
31.8833	-0.002355
31.9	-0.002056
31.9167	-0.001567
31.9333	-0.001028
31.95	-0.000899
31.9667	-0.000812
31.9833	-0.000445
32	-0.000149
32.0167	0.000168
32.0333	0.000544
32.05	0.001181
32.0667	0.002047
32.0833	0.002396
32.1	0.002215
32.1167	0.002274
32.1333	0.002393
32.15	0.002401
32.1667	0.00252
32.1833	0.002779
32.2	0.00302
32.2167	0.002991
32.2333	0.002773
32.25	0.002445
32.2667	0.001926
32.2833	0.001578
32.3	0.001329
32.3167	0.001024
32.3333	0.000811
32.35	0.000678
32.3667	0.000324
32.3833	0.000191
32.4	-2.2e-05
32.4167	-0.000366
32.4333	-0.000618
32.45	-0.000488
32.4667	-0.000349
32.4833	-0.00024
32.5	-0.00013
32.5167	-0.000271
32.5333	-0.000332
32.55	-0.000183
32.5667	-4e-06
32.5833	0.000196
32.6	0.000426
32.6167	0.000825
32.6333	0.000795
32.65	0.000865
32.6667	0.001221
32.6833	0.001338
32.7	0.000966
32.7167	0.000674
32.7333	0.000611
32.75	0.000519
32.7667	0.000447
32.7833	8.6e-05
32.8	-0.000422
32.8167	-0.000721
32.8333	-0.00065
32.85	-0.000499
32.8667	-0.000278
32.8833	-0.000387
32.9	-0.000529
32.9167	-0.000699
32.9333	-0.00067
32.95	-0.00044
32.9667	-0.000501
32.9833	-0.000272
33	-0.000152
33.0167	0.000131
33.0333	0.000795
33.05	0.000969
33.0667	0.000532
33.0833	0.001056
33.1	0.00168
33.1167	0.001674
33.1333	-0.002672
33.15	-0.037047
33.1667	-0.234742
33.1833	-0.649317
33.2	-1.08591
33.2167	-1.39155
33.2333	-1.53831
33.25	-1.4736
33.2667	-1.23347
33.2833	-0.950328
33.3	-0.730016
33.3167	-0.576264
33.3333	-0.467472
33.35	-0.385021
[truncated: 5,239 more rows]

## Sheet: Figure 5c
SHOC2-->KRAS+PP1CA (DMSO)						SHOC2-->KRAS-MRTX1133+PP1CA
Thermogram data		Wiseman plot				Thermogram		Wiseman plot
Time (min)	DP (μcal/s)	Molar ratio	Fit	ΔH (kcal/mol)		Time (min)	DP (μcal/s)	Molar ratio	ΔH (kcal/mol)
0.083333	-0.00531	0.019342	-14.7249			0.083333	0.00113	0.126398	-3.33787
0.1	-0.005193	0.126398	-14.336	-14.5452		0.1	0.000981	0.234582	-3.33417
0.116667	-0.004857	0.234582	-13.5952	-13.4966		0.116667	0.000963	0.343897	-3.82504
0.133333	-0.004231	0.343897	-12.7368	-12.5199		0.133333	0.000454	0.454341	-2.54428
0.15	-0.004015	0.454341	-11.7677	-11.7501		0.15	0.000136	0.565915	-2.64871
0.166667	-0.004089	0.565915	-10.7104	-10.6511		0.166667	9.7e-05	0.678618	-2.53982
0.183333	-0.003943	0.678618	-9.60293	-9.5876		0.183333	0.000128	0.792452	-2.43724
0.2	-0.002837	0.792452	-8.49401	-9.02113		0.2	0.00022	0.907414	-2.42976
0.216667	-0.001631	0.907414	-7.43304	-7.26531		0.216667	0.000511	1.02351	-2.19772
0.233333	-0.000698	1.02351	-6.45986	-6.39712		0.233333	0.000911	1.14073	-2.14212
0.25	-0.000163	1.14073	-5.59862	-5.5006		0.25	0.000769	1.25908	-1.95983
0.266667	0.000401	1.25908	-4.85742	-4.78319		0.266667	0.000696	1.37856	-2.01209
0.283333	0.000796	1.37856	-4.23208	-4.16797		0.283333	0.000484	1.49917	-1.83426
0.3	0.0013	1.49917	-3.71113	-3.74972		0.3	0.000302	1.62091	-1.75428
0.316667	0.001965	1.62091	-3.2801	-3.332		0.316667	0.00027	1.74378	-1.7198
0.333333	0.002749	1.74378	-2.9243	-2.94715		0.333333	1.8e-05	1.86778	-1.70632
0.35	0.003454	1.86778	-2.63037	-2.65553		0.35	-0.000124	1.99291	-1.60723
0.366667	0.003992	1.99291	-2.3868	-2.4067		0.366667	-0.000268	2.11917	-1.55482
0.383333	0.003953	2.11917	-2.18407	-2.16401		0.383333	-0.000471
0.4	0.004164					0.4	-0.000903
0.416667	0.004365					0.416667	-0.001065
0.433333	0.004636					0.433333	-0.000897
0.45	0.004547					0.45	-0.00062
0.466667	0.004168					0.466667	-0.000312
0.483333	0.003789					0.483333	-8.4e-05
0.5	0.00349					0.5	-0.000276
0.516667	0.003172					0.516667	-0.000461
0.533333	0.00282					0.533333	-0.000569
0.55	0.002148					0.55	-0.000616
0.566667	0.001685					0.566667	-0.000684
0.583333	0.001533					0.583333	-0.000641
0.6	0.001291					0.6	-0.000569
0.616667	0.001238					0.616667	-0.000567
0.633333	0.001126					0.633333	-0.000624
0.65	0.001136					0.65	-0.000518
0.666667	0.0008					0.666667	-0.000262
0.683333	0.000673					0.683333	-0.000266
0.7	0.001206					0.7	-0.00018
0.716667	0.001709					0.716667	4.6e-05
0.733333	0.001792					0.733333	0.000322
0.75	0.001856					0.75	0.000298
0.766667	0.001889					0.766667	0.000234
0.783333	0.001772					0.783333	0.0003
0.8	0.001284					0.8	0.000272
0.816667	0.000556					0.816667	0.000134
0.833333	-0.000322					0.833333	0.000135
0.85	-0.001181					0.85	0.000167
0.866667	-0.001009					0.866667	0.000348
0.883333	-0.001127					0.883333	0.00038
0.9	-0.001485					0.9	0.000551
0.916667	-0.002223					0.916667	0.000603
0.933333	-0.003945					0.933333	0.000506
0.95	-0.006766					0.95	-0.000107
0.966667	-0.010437					0.966667	-0.000919
0.983333	-0.016197					0.983333	-0.002342
1	-0.019028					1	-0.003474
1.01667	-0.017119					1.01667	-0.004957
1.03333	-0.011689					1.03333	-0.012649
1.05	-0.01666					1.05	-0.025552
1.06667	-0.060468					1.06667	-0.044347
1.08333	-0.123042					1.08333	-0.055953
1.1	-0.160606					1.1	-0.055199
1.11667	-0.16494					1.11667	-0.049055
1.13333	-0.145385					1.13333	-0.040051
1.15	-0.117329					1.15	-0.032047
1.16667	-0.083083					1.16667	-0.020624
1.18333	-0.060317					1.18333	-0.01517
1.2	-0.044191					1.2	-0.011886
1.21667	-0.030457					1.21667	-0.010502
1.23333	-0.025458					1.23333	-0.01029
1.25	-0.022409					1.25	-0.010368
1.26667	-0.02009					1.26667	-0.009926
1.28333	-0.017121					1.28333	-0.009254
1.3	-0.014712					1.3	-0.008603
1.31667	-0.012923					1.31667	-0.007651
1.33333	-0.011874					1.33333	-0.006619
1.35	-0.010653					1.35	-0.006232
1.36667	-0.009284					1.36667	-0.00585
1.38333	-0.007945					1.38333	-0.005429
1.4	-0.006456					1.4	-0.005108
1.41667	-0.005157					1.41667	-0.004787
1.43333	-0.004088					1.43333	-0.004435
1.45	-0.003269					1.45	-0.003944
1.46667	-0.00225					1.46667	-0.003823
1.48333	-0.001871					1.48333	-0.003552
1.5	-0.001475					1.5	-0.00291
1.51667	-0.001069					1.51667	-0.002487
1.53333	-0.000864					1.53333	-0.002695
1.55	-0.000928					1.55	-0.002543
1.56667	-0.000832					1.56667	-0.002341
1.58333	-0.000646					1.58333	-0.002528
1.6	-0.00054					1.6	-0.002416
1.61667	-0.000104					1.61667	-0.001934
1.63333	0.000268					1.63333	-0.001726
1.65	0.000378					1.65	-0.001861
1.66667	0.000218					1.66667	-0.001557
1.68333	5.7e-05					1.68333	-0.001302
1.7	-9.3e-05					1.7	-0.001087
1.71667	-0.000383					1.71667	-0.000992
1.73333	-0.000584					1.73333	-0.001298
1.75	-0.000654					1.75	-0.001193
1.76667	-0.000524					1.76667	-0.000889
1.78333	-0.000333					1.78333	-0.00077
1.8	4.8e-05					1.8	-0.000441
1.81667	0.000319					1.81667	-0.000223
1.83333	0.00062					1.83333	-4.4e-05
1.85	0.000701					1.85	0.000305
1.86667	0.001012					1.86667	0.000804
1.88333	0.001453					1.88333	0.001223
1.9	0.001604					1.9	0.001472
1.91667	0.001472					1.91667	0.001527
1.93333	0.001462					1.93333	0.001472
1.95	0.001351					1.95	0.001116
1.96667	0.00125					1.96667	0.001011
1.98333	0.001139					1.98333	0.001055
2	0.000969					2	0.00097
2.01667	0.000778					2.01667	0.000694
2.03333	0.000807					2.03333	0.000429
2.05	0.001028					2.05	0.000322
2.06667	0.001023					2.06667	0.000194
2.08333	0.000857					2.08333	0.000245
2.1	0.000522					2.1	0.000207
2.11667	0.000226					2.11667	0.000109
2.13333	5.1e-05					2.13333	0.00015
2.15	-0.000214					2.15	0.000192
2.16667	-0.00075					2.16667	7.4e-05
2.18333	-0.000936					2.18333	-3.5e-05
2.2	-0.001156					2.2	-0.000165
2.21667	-0.001437					2.21667	-0.000275
2.23333	-0.001528					2.23333	-9.5e-05
2.25	-0.001228					2.25	-6.6e-05
2.26667	-0.001039					2.26667	-0.000266
2.28333	-0.00098					2.28333	-0.000386
2.3	-0.00099					2.3	-0.000526
2.31667	-0.001031					2.31667	-0.000617
2.33333	-0.000818					2.33333	-0.000537
2.35	-0.000309					2.35	-0.000398
2.36667	-0.00025					2.36667	-0.000168
2.38333	-0.000341					2.38333	8.1e-05
2.4	-0.000252					2.4	0.00035
2.41667	9.7e-05					2.41667	0.00032
2.43333	0.000316					2.43333	0.000389
2.45	0.000415					2.45	0.000408
2.46667	0.000402					2.46667	0.000228
2.48333	0.000373					2.48333	9e-05
2.5	0.000423					2.5	0.000132
2.51667	0.000243					2.51667	0.000153
2.53333	0.000103					2.53333	0.000135
2.55	5.4e-05					2.55	0.000167
2.56667	-1.6e-05					2.56667	-8.1e-05
2.58333	-0.000166					2.58333	-0.00021
2.6	-0.000396					2.6	0.000102
2.61667	-0.000561					2.61667	0.000337
2.63333	-0.000719					2.63333	0.000493
2.65	-0.000546					2.65	0.000699
2.66667	-0.000273					2.66667	0.000765
2.68333	-8.1e-05					2.68333	0.000791
2.7	-9.8e-05					2.7	0.000857
2.71667	1.5e-05					2.71667	0.000763
2.73333	-0.000102					2.73333	0.000449
2.75	-0.000292					2.75	0.000277
2.76667	-0.000414					2.76667	0.000116
2.78333	-0.000486					2.78333	-6.5e-05
2.8	-0.000408					2.8	-6.5e-05
2.81667	-0.00027					2.81667	-7.6e-05
2.83333	-0.000132					2.83333	-0.000246
2.85	-2.4e-05					2.85	-0.000477
2.86667	0.000104					2.86667	-0.000518
2.88333	0.000142					2.88333	-0.000498
2.9	0.00021					2.9	-0.000518
2.91667	0.000388					2.91667	-0.000308
2.93333	0.000587					2.93333	-0.000319
2.95	0.001005					2.95	-0.000469
2.96667	0.001243					2.96667	-0.000459
2.98333	0.001211					2.98333	-0.000149
3	0.00085					3	-0.000109
3.01667	0.000328					3.01667	-0.000159
3.03333	0.000408					3.03333	-0.000229
3.05	0.000259					3.05	-0.000419
3.06667	0.00016					3.06667	-0.00052
3.08333	2.2e-05					3.08333	-0.0004
3.1	2.3e-05					3.1	-0.00025
3.11667	0.000184					3.11667	-0.00012
3.13333	0.000375					3.13333	-7e-05
3.15	0.000457					3.15	0.000269
3.16667	0.000468					3.16667	0.000489
3.18333	0.00037					3.18333	0.000521
3.2	0.000182					3.2	0.000412
3.21667	8.4e-05					3.21667	0.000353
3.23333	-4e-06					3.23333	0.000234
3.25	-0.000292					3.25	-2.5e-05
3.26667	-0.000439					3.26667	-0.000314
3.28333	-0.000787					3.28333	-0.000563
3.3	-0.000955					3.3	-0.000491
3.31667	-0.001025					3.31667	-0.000228
3.33333	-0.000826					3.33333	-1.4e-05
3.35	-0.000807					3.35	-9e-05
3.36667	-0.000937					3.36667	-0.000147
3.38333	-0.000808					3.38333	0.000207
3.4	-0.000678					3.4	0.000481
3.41667	-0.000569					3.41667	0.000405
3.43333	-0.000589					3.43333	0.000249
3.45	-0.00048					3.45	0.000214
3.46667	-0.000451					3.46667	0.000202
3.48333	-0.000653					3.48333	2e-05
3.5	-0.000604					3.5	-0.000292
3.51667	-0.000545					3.51667	-0.000204
3.53333	-0.000386					3.53333	0.000104
3.55	-0.000327					3.55	0.000282
3.56667	-0.000178					3.56667	0.00058
3.58333	9.1e-05					3.58333	0.000578
3.6	9.7e-05					3.6	0.00041
3.61667	0.000213					3.61667	0.000383
3.63333	0.000329					3.63333	-0.000115
3.65	0.000456					3.65	-0.000112
3.66667	0.000432					3.66667	5e-05
3.68333	0.000488					3.68333	-5.7e-05
3.7	0.000474					3.7	0.000235
3.71667	0.000391					3.71667	0.000188
3.73333	0.000557					3.73333	0.000242
3.75	0.000699					3.75	0.000388
3.76667	0.000861					3.76667	0.000414
3.78333	0.000843					3.78333	0.00018
3.8	0.000775					3.8	8.6e-05
3.81667	0.000837					3.81667	0.000233
3.83333	0.000649					3.83333	0.000169
3.85	0.000591					3.85	0.000165
3.86667	0.000438					3.86667	0.000111
3.88333	0.000229					3.88333	0.000228
3.9	0.00011					3.9	0.000355
3.91667	1e-06					3.91667	0.000272
3.93333	0.000262					3.93333	2.9e-05
3.95	0.000153					3.95	-0.000314
3.96667	-5e-06					3.96667	-0.000407
3.98333	-5.4e-05					3.98333	-0.00013
4	-2.3e-05					4	-0.000163
4.01667	-0.000187					4.01667	-0.000369
4.03333	-0.000228					4.03333	-0.000544
4.05	-0.000278					4.05	-0.00065
4.06667	-0.000539					4.06667	-0.000766
4.08333	-0.00053					4.08333	-0.000541
4.1	-0.000471					4.1	-0.000327
4.11667	-0.000471					4.11667	-0.000303
4.13333	-0.000342					4.13333	-0.000208
4.15	-0.000195					4.15	-0.000156
4.16667	-3.7e-05					4.16667	-0.000156
4.18333	1e-05					4.18333	-0.000165
4.2	0.000118					4.2	-0.000195
4.21667	0.000405					4.21667	-0.000135
4.23333	0.000373					4.23333	0.000265
4.25	0.000381					4.25	0.000645
4.26667	0.000258					4.26667	0.000846
4.28333	0.000467					4.28333	0.000756
4.3	0.000664					4.3	0.000462
4.31667	0.000601					4.31667	0.000288
4.33333	0.000599					4.33333	0.000134
4.35	0.000836					4.35	4e-05
4.36667	0.001063					4.36667	-4e-06
4.38333	0.00114					4.38333	-0.000188
4.4	0.000958					4.4	-7.2e-05
4.41667	0.000835					4.41667	-0.000116
4.43333	0.001183					4.43333	-0.000533
4.45	0.001436					4.45	-0.001123
4.46667	0.00188					4.46667	-0.002022
4.48333	0.001303					4.48333	-0.002312
4.5	0.001717					4.5	-0.001901
4.51667	0.00385					4.51667	0.000699
4.53333	-0.003616					4.53333	0.00108
4.55	-0.054862					4.55	-0.02887
4.56667	-0.190777					4.56667	-0.089011
4.58333	-0.461148					4.58333	-0.181327
4.6	-0.806968					4.6	-0.282223
4.61667	-1.12716					4.61667	-0.355409
4.63333	-1.32198					4.63333	-0.370375
4.65	-1.32981					4.65	-0.330161
4.66667	-1.19307					4.66667	-0.253967
4.68333	-0.986839					4.68333	-0.177593
4.7	-0.777749					4.7	-0.116739
4.71667	-0.605843					4.71667	-0.076841
4.73333	-0.469878					4.73333	-0.052214
4.75	-0.368443					4.75	-0.034237
4.76667	-0.296928					4.76667	-0.02636
4.78333	-0.238233					4.78333	-0.023363
4.8	-0.195638					4.8	-0.022316
4.81667	-0.166934					4.81667	-0.020798
4.83333	-0.146849					4.83333	-0.020081
4.85	-0.135251					4.85	-0.019477
4.86667	-0.120972					4.86667	-0.018677
4.88333	-0.105423					4.88333	-0.017907
4.9	-0.085514					4.9	-0.016758
4.91667	-0.078375					4.91667	-0.015768
4.93333	-0.070226					4.93333	-0.014718
4.95	-0.062288					4.95	-0.013758
4.96667	-0.053419					4.96667	-0.012988
4.98333	-0.045931					4.98333	-0.012118
5	-0.03972					5	-0.011146
5.01667	-0.035338					5.01667	-0.010353
5.03333	-0.031686					5.03333	-0.009561
5.05	-0.028515					5.05	-0.008759
5.06667	-0.026153					5.06667	-0.007946
5.08333	-0.023741					5.08333	-0.007024
5.1	-0.02157					5.1	-0.006041
5.11667	-0.019888					5.11667	-0.005429
5.13333	-0.017351					5.13333	-0.004832
5.15	-0.014828					5.15	-0.004327
5.16667	-0.012505					5.16667	-0.003613
5.18333	-0.011092					5.18333	-0.003338
5.2	-0.010128					5.2	-0.003024
5.21667	-0.009095					5.21667	-0.002879
5.23333	-0.007882					5.23333	-0.002655
5.25	-0.006778					5.25	-0.00236
5.26667	-0.006048					5.26667	-0.002138
5.28333	-0.005264					5.28333	-0.001892
5.3	-0.004551					5.3	-0.001636
5.31667	-0.004207					5.31667	-0.0016
5.33333	-0.003753					5.33333	-0.001553
5.35	-0.003119					5.35	-0.001427
5.36667	-0.002796					5.36667	-0.001321
5.38333	-0.002582					5.38333	-0.001325
5.4	-0.002148					5.4	-0.001318
5.41667	-0.001986					5.41667	-0.001149
5.43333	-0.001643					5.43333	-0.001122
5.45	-0.001389					5.45	-0.000934
5.46667	-0.001176					5.46667	-0.000676
5.48333	-0.001032					5.48333	-0.000458
5.5	-0.000958					5.5	-0.000311
5.51667	-0.000685					5.51667	-0.000153
5.53333	-0.000501					5.53333	-0.000125
5.55	-0.000418					5.55	-0.000131
5.56667	-0.000639					5.56667	-8e-05
5.58333	-0.00081					5.58333	3.1e-05
5.6	-0.000751					5.6	0.000302
5.61667	-0.000832					5.61667	0.000353
5.63333	-0.000634					5.63333	0.000274
5.65	-0.000575					5.65	0.000385
5.66667	-0.000746					5.66667	0.000307
5.68333	-0.000721					5.68333	0.000217
5.7	-0.000434					5.7	7.4e-05
5.71667	-0.000337					5.71667	0.000201
5.73333	-0.000559					5.73333	1.8e-05
5.75	-0.000972					5.75	-0.000345
5.76667	-0.001305					5.76667	-0.000578
5.78333	-0.001408					5.78333	-0.000711
5.8	-0.00149					5.8	-0.000853
5.81667	-0.001573					5.81667	-0.000796
5.83333	-0.00164					5.83333	-0.00065
5.85	-0.001803					5.85	-0.000714
5.86667	-0.001686					5.86667	-0.000628
5.88333	-0.00173					5.88333	-0.000533
5.9	-0.001613					5.9	-0.000557
5.91667	-0.001576					5.91667	-0.000681
5.93333	-0.001509					5.93333	-0.000945
5.95	-0.001693					5.95	-0.001019
5.96667	-0.001703					5.96667	-0.000921
5.98333	-0.001521					5.98333	-0.000609
6	-0.00154					6	-0.000217
6.01667	-0.001889					6.01667	0.000115
6.03333	-0.002427					6.03333	0.000337
6.05	-0.002866					6.05	0.000439
6.06667	-0.003405					6.06667	0.000701
6.08333	-0.003573					6.08333	0.000973
6.1	-0.003842					6.1	0.001115
6.11667	-0.003943					6.11667	0.001122
6.13333	-0.004401					6.13333	0.001
6.15	-0.004059					6.15	0.001018
6.16667	-0.003178					6.16667	0.001057
6.18333	-0.002686					6.18333	0.001115
6.2	-0.002854					6.2	0.000944
6.21667	-0.002853					6.21667	0.000792
6.23333	-0.003181					6.23333	0.000661
6.25	-0.003193					6.25	0.000739
6.26667	-0.002005					6.26667	0.000709
6.28333	0.001234					6.28333	0.000568
6.3	0.008513					6.3	0.000378
6.31667	0.014422					6.31667	-0.000173
6.33333	0.016201					6.33333	-0.000123
6.35	0.015969					6.35	0.000306
6.36667	0.014418					6.36667	0.000426
6.38333	0.012509					6.38333	0.000797
6.4	0.010745					6.4	0.000827
6.41667	0.010921					6.41667	0.000777
6.43333	0.009857					6.43333	0.000747
6.45	0.008773					6.45	0.001057
6.46667	0.00757					6.46667	0.001367
6.48333	0.006706					6.48333	0.001386
6.5	0.005432					6.5	0.001286
6.51667	0.003878					6.51667	0.001306
6.53333	0.002358					6.53333	0.001545
6.55	0.001127					6.55	0.001709
6.56667	-3.4e-05					6.56667	0.002183
6.58333	-0.000825					6.58333	0.002386
6.6	-0.001546					6.6	0.00204
6.61667	-0.002017					6.61667	0.002083
6.63333	-0.002318					6.63333	0.002147
6.65	-0.002439					6.65	0.00214
6.66667	-0.002577					6.66667	0.001982
6.68333	-0.002589					6.68333	0.00167
6.7	-0.002631					6.7	0.001478
6.71667	-0.002644					6.71667	0.001186
6.73333	-0.002426					6.73333	0.000854
6.75	-0.002588					6.75	0.000642
6.76667	-0.002801					6.76667	0.00052
6.78333	-0.002783					6.78333	0.000428
6.8	-0.002735					6.8	0.000326
6.81667	-0.002795					6.81667	0.00037
6.83333	-0.002855					6.83333	0.00047
6.85	-0.002625					6.85	0.00074
6.86667	-0.002486					6.86667	0.000919
6.88333	-0.002256					6.88333	0.000959
6.9	-0.002006					6.9	0.000829
6.91667	-0.001977					6.91667	0.000829
6.93333	-0.001897					6.93333	0.000458
6.95	-0.001846					6.95	0.000531
6.96667	-0.001924					6.96667	0.000493
6.98333	-0.001943					6.98333	0.000125
7	-0.001771					7	1.7e-05
7.01667	-0.00173					7.01667	-0.000231
7.03333	-0.001498					7.03333	-0.000279
7.05	-0.001287					7.05	-0.000237
7.06667	-0.001385					7.06667	-0.000674
7.08333	-0.001408					7.08333	-0.000932
7.1	-0.001344					7.1	-0.00097
7.11667	-0.001231					7.11667	-0.001319
7.13333	-0.001117					7.13333	-0.001417
7.15	-0.000964					7.15	-0.001735
7.16667	-0.00066					7.16667	-0.002123
7.18333	-0.000466					7.18333	-0.002831
7.2	-0.000123					7.2	-0.003449
7.21667	-5.9e-05					7.21667	-0.003657
7.23333	-0.000266					7.23333	-0.003981
7.25	-0.000447					7.25	-0.004744
7.26667	-0.000738					7.26667	-0.005796
7.28333	-0.000839					7.28333	-0.006879
7.3	-0.00085					7.3	-0.007722
7.31667	-0.000931					7.31667	-0.007904
7.33333	-0.001042					7.33333	-0.008227
7.35	-0.000963					7.35	-0.008389
7.36667	-0.000713					7.36667	-0.009096
7.38333	-0.000599					7.38333	-0.010421
7.4	-0.000534					7.4	-0.011347
7.41667	-0.00031					7.41667	-0.010093
7.43333	-0.000215					7.43333	-0.010788
7.45	-0.00014					7.45	-0.011694
7.46667	-2.6e-05					7.46667	-0.01093
7.48333	5.9e-05					7.48333	-0.006765
7.5	0.000114					7.5	-0.003721
7.51667	0.000152					7.51667	-0.001961
7.53333	-2.2e-05					7.53333	-0.00058
7.55	-2.6e-05					7.55	0.0003
7.56667	9e-05					7.56667	0.001121
7.58333	0.000236					7.58333	0.002032
7.6	0.000552					7.6	0.003592
7.61667	0.000717					7.61667	0.005223
7.63333	0.001003					7.63333	0.006074
7.65	0.001038					7.65	0.006394
7.66667	0.00109					7.66667	0.006653
7.68333	0.001053					7.68333	0.006703
7.7	0.001105					7.7	0.006653
7.71667	0.001068					7.71667	0.006503
7.73333	0.00104					7.73333	0.006622
7.75	0.001123					7.75	0.006562
7.76667	0.001175					7.76667	0.006192
7.78333	0.001068					7.78333	0.005856
7.8	0.000865					7.8	0.005117
7.81667	0.000752					7.81667	0.004408
7.83333	0.000659					7.83333	0.003659
7.85	0.000425					7.85	0.0027
7.86667	0.000392					7.86667	0.001661
7.88333	0.000419					7.88333	0.000742
7.9	0.000366					7.9	3.3e-05
7.91667	0.000133					7.91667	-0.000756
7.93333	-9.8e-05					7.93333	-0.000787
7.95	-0.000718					7.95	-0.000848
7.96667	-0.001127					7.96667	-0.000209
7.98333	-0.001557					7.98333	0.00013
8	-0.000757					8	-0.000501
8.01667	0.000824					8.01667	-0.002722
8.03333	0.001904					8.03333	-0.005113
8.05	-0.022916					8.05	-0.027394
8.06667	-0.117075					8.06667	-0.088032
8.08333	-0.317234					8.08333	-0.167832
8.1	-0.604853					8.1	-0.261602
8.11667	-0.903682					8.11667	-0.335572
8.13333	-1.13359					8.13333	-0.354071
8.15	-1.21621					8.15	-0.316551
8.16667	-1.14632					8.16667	-0.242671
8.18333	-0.979248					8.18333	-0.170501
8.2	-0.782017					8.2	-0.112401
8.21667	-0.613437					8.21667	-0.071616
8.23333	-0.476778					8.23333	-0.044422
8.25	-0.374949					8.25	-0.032967
8.26667	-0.29567					8.26667	-0.028863
8.28333	-0.242311					8.28333	-0.026189
8.3	-0.198252					8.3	-0.025145
8.31667	-0.169253					8.31667	-0.024581
8.33333	-0.145024					8.33333	-0.023197
8.35	-0.128607					8.35	-0.021928
8.36667	-0.116183					8.36667	-0.020603
8.38333	-0.108618					8.38333	-0.019498
8.4	-0.096444					8.4	-0.018043
8.41667	-0.083429					8.41667	-0.017258
8.43333	-0.072415					8.43333	-0.016303
8.45	-0.06364					8.45	-0.015369
8.46667	-0.057526					8.46667	-0.014514
8.48333	-0.052602					8.48333	-0.013843
8.5	-0.047405					8.5	-0.01321
8.51667	-0.043148					8.51667	-0.012488
8.53333	-0.038731					8.53333	-0.011295
8.55	-0.035543					8.55	-0.010563
8.56667	-0.032766					8.56667	-0.01037
8.58333	-0.030219					8.58333	-0.009967
8.6	-0.027502					8.6	-0.009455
8.61667	-0.025015					8.61667	-0.008782
8.63333	-0.022395					8.63333	-0.008248
8.65	-0.020118					8.65	-0.007641
8.66667	-0.01808					8.66667	-0.007064
8.68333	-0.016013					8.68333	-0.006427
8.7	-0.014366					8.7	-0.0061
8.71667	-0.013129					8.71667	-0.006023
8.73333	-0.012102					8.73333	-0.005795
8.75	-0.011035					8.75	-0.005368
8.76667	-0.009791					8.76667	-0.004832
8.78333	-0.008677					8.78333	-0.004673
8.8	-0.007652					8.8	-0.004584
8.81667	-0.006748					8.81667	-0.004266
8.83333	-0.005833					8.83333	-0.003987
8.85	-0.004979					8.85	-0.003538
8.86667	-0.004324					8.86667	-0.00294
8.88333	-0.00379					8.88333	-0.002541
8.9	-0.003405					8.9	-0.002653
8.91667	-0.003154					8.91667	-0.002607
8.93333	-0.002875					8.93333	-0.00238
8.95	-0.002635					8.95	-0.002343
8.96667	-0.002306					8.96667	-0.002386
8.98333	-0.001937					8.98333	-0.002349
9	-0.001527					9	-0.002282
9.01667	-0.001248					9.01667	-0.002275
9.03333	-0.000958					9.03333	-0.002168
9.05	-0.000735					9.05	-0.001939
9.06667	-0.000267					9.06667	-0.001566
9.08333	0.00031					9.08333	-0.001284
9.1	0.000448					9.1	-0.001342
9.11667	0.000196					9.11667	-0.001049
9.13333	0.000133					9.13333	-0.000667
9.15	0.000251					9.15	-0.000485
9.16667	0.000269					9.16667	-0.000242
9.18333	0.000236					9.18333	-0.0001
9.2	5.2e-05					9.2	8.7e-05
9.21667	3.7e-05					9.21667	0.000274
9.23333	0.000113					9.23333	0.000361
9.25	0.000139					9.25	0.000288
9.26667	0.000305					9.26667	8.5e-05
9.28333	0.00043					9.28333	0.000412
9.3	0.000616					9.3	0.000729
9.31667	0.000582					9.31667	0.000777
9.33333	0.000452					9.33333	0.000663
9.35	0.000374					9.35	0.000716
9.36667	0.000326					9.36667	0.000538
9.38333	0.000338					9.38333	0.000331
9.4	0.00026					9.4	0.000103
9.41667	9.2e-05					9.41667	-6.4e-05
9.43333	-3.6e-05					9.43333	-0.000102
9.45	0.000367					9.45	-9e-05
9.46667	0.000442					9.46667	-0.000376
9.48333	0.000316					9.48333	-0.00051
9.5	0.00021					9.5	-0.000574
9.51667	0.000223					9.51667	-0.000919
9.53333	0.000427					9.53333	-0.001333
9.55	0.00044					9.55	-0.001418
9.56667	0.000604					9.56667	-0.001392
9.58333	0.000748					9.58333	-0.001246
9.6	0.000651					9.6	-0.001221
9.61667	0.000437					9.61667	-0.001548
9.63333	0.000194					9.63333	-0.001738
9.65	0.000211					9.65	-0.001879
9.66667	0.000378					9.66667	-0.001989
9.68333	0.000445					9.68333	-0.002019
9.7	0.000632					9.7	-0.00171
9.71667	0.000839					9.71667	-0.00149
9.73333	0.000986					9.73333	-0.00136
9.75	0.000948					9.75	-0.001038
9.76667	0.000945					9.76667	-0.001072
9.78333	0.000732					9.78333	-0.001136
9.8	0.000519					9.8	-0.001001
9.81667	0.000336					9.81667	-0.001015
9.83333	0.000303					9.83333	-0.001149
9.85	0.000221					9.85	-0.000803
9.86667	6.8e-05					9.86667	-0.000367
9.88333	0.000165					9.88333	-0.000134
9.9	5.3e-05					9.9	1e-06
9.91667	-0.000148					9.91667	0.000215
9.93333	-0.00026					9.93333	0.00033
9.95	-0.000221					9.95	0.000464
9.96667	-0.000133					9.96667	0.000639
9.98333	-0.000245					9.98333	0.000774
10	-0.000266					10	0.000798
10.0167	-0.000368					10.0167	0.000653
10.0333	-0.000616					10.0333	0.000573
10.05	-0.000846					10.05	0.000451
10.0667	-0.001197					10.0667	0.000339
10.0833	-0.001137					10.0833	0.000277
10.1	-0.001118					10.1	0.000236
10.1167	-0.001138					10.1167	0.000374
10.1333	-0.001049					10.1333	0.000582
10.15	-0.000899					10.15	0.00069
10.1667	-0.000734					10.1667	0.00085
10.1833	-0.000598					10.1833	0.000883
10.2	-0.000491					10.2	0.000995
10.2167	-0.000495					10.2167	0.000908
10.2333	-0.000359					10.2333	0.000711
10.25	-0.000233					10.25	0.000574
10.2667	-0.000297					10.2667	0.000717
10.2833	-0.00043					10.2833	0.000939
10.3	-0.000524					10.3	0.000952
10.3167	-0.000478					10.3167	0.000834
10.3333	-0.000602					10.3333	0.000787
10.35	-0.000546					10.35	0.00081
10.3667	-0.00036					10.3667	0.000783
10.3833	-0.000154					10.3833	0.000716
10.4	0.000212					10.4	0.000438
10.4167	9.8e-05					10.4167	0.000331
10.4333	-7e-06					10.4333	0.000444
10.45	-1.3e-05					10.45	0.000422
10.4667	8e-05					10.4667	0.000334
10.4833	0.000202					10.4833	0.000226
10.5	0.000134					10.5	0.000108
10.5167	0.000137					10.5167	7e-05
10.5333	0.000319					10.5333	-3.8e-05
10.55	0.000201					10.55	3.4e-05
10.5667	-5.6e-05					10.5667	1.6e-05
10.5833	-0.000163					10.5833	-0.000221
10.6	-8.7e-05					10.6	-0.000504
10.6167	0.000159					10.6167	-0.000676
10.6333	0.000355					10.6333	-0.000729
10.65	0.000521					10.65	-0.000811
10.6667	0.000537					10.6667	-0.000994
10.6833	0.000233					10.6833	-0.000986
10.7	0.000169					10.7	-0.000729
10.7167	7.5e-05					10.7167	-0.000481
10.7333	1.8e-05					10.7333	-0.000171
10.75	0.000233					10.75	-4.9e-05
10.7667	0.000548					10.7667	-0.000168
10.7833	0.000584					10.7833	-0.000377
10.8	0.000509					10.8	-0.000535
10.8167	0.000624					10.8167	-0.000474
10.8333	0.000729					10.8333	-0.000323
10.85	0.000695					10.85	0.000139
10.8667	0.000464					10.8667	0.000292
10.8833	0.000621					10.8833	0.00017
10.9	0.000717					10.9	0.000147
10.9167	0.000754					10.9167	0.000265
10.9333	0.000761					10.9333	0.000422
10.95	0.000578					10.95	0.000439
10.9667	0.000424					10.9667	0.000327
10.9833	0.000361					10.9833	0.000374
11	0.000298					11	0.000602
11.0167	0.000372					11.0167	0.000597
11.0333	0.000217					11.0333	0.000593
11.05	4.2e-05					11.05	0.000369
11.0667	-0.000114					11.0667	0.000384
11.0833	-0.000139					11.0833	0.00033
11.1	-0.000394					11.1	0.000256
11.1167	-0.000509					11.1167	0.000342
11.1333	-0.000685					11.1333	0.000347
11.15	-0.000769					11.15	0.000377
11.1667	-0.000842					11.1667	0.00015
11.1833	-0.001095					11.1833	-0.000267
11.2	-0.001048					11.2	-0.000384
11.2167	-0.000981					11.2167	-0.000281
11.2333	-0.000935					11.2333	-0.000257
11.25	-0.000968					11.25	-0.000284
11.2667	-0.000771					11.2667	-0.000171
11.2833	-0.000774					11.2833	-0.000157
11.3	-0.000715					11.3	2.1e-05
11.3167	-0.000407					11.3167	9e-05
11.3333	4.2e-05					11.3333	-7.2e-05
11.35	0.000341					11.35	-0.000183
11.3667	0.0008					11.3667	-6.5e-05
11.3833	0.001068					11.3833	-5.6e-05
11.4	0.001197					11.4	0.000182
11.4167	0.001526					11.4167	0.00024
11.4333	0.001888					11.4333	0.000492
11.45	0.002082					11.45	0.000394
11.4667	0.002446					11.4667	0.000667
11.4833	0.00322					11.4833	0.000309
11.5	0.003894					11.5	-0.000768
11.5167	-0.001042					11.5167	0.000444
11.5333	0.000421					11.5333	0.000156
11.55	-0.020525					11.55	-0.016751
11.5667	-0.1011					11.5667	-0.062208
11.5833	-0.291024					11.5833	-0.144984
11.6	-0.553327					11.6	-0.236959
11.6167	-0.832621					11.6167	-0.306005
11.6333	-1.04232					11.6333	-0.331381
11.65	-1.12587					11.65	-0.301366
11.6667	-1.06106					11.6667	-0.252062
11.6833	-0.910115					11.6833	-0.236348
11.7	-0.734699					11.7	-0.216533
11.7167	-0.574044					11.7167	-0.175459
11.7333	-0.44331					11.7333	-0.131445
11.75	-0.352246					11.75	-0.094971
11.7667	-0.279261					11.7667	-0.075257
11.7833	-0.224497					11.7833	-0.059923
11.8	-0.189653					11.8	-0.049899
11.8167	-0.163448					11.8167	-0.037235
11.8333	-0.141104					11.8333	-0.02905
11.85	-0.128713					11.85	-0.026808
11.8667	-0.112535					11.8667	-0.025766
11.8833	-0.100378					11.8833	-0.023605
11.9	-0.09201					11.9	-0.021463
11.9167	-0.081672					11.9167	-0.020101
11.9333	-0.069084					11.9333	-0.01927
11.95	-0.058827					11.95	-0.018128
11.9667	-0.052419					11.9667	-0.017097
11.9833	-0.047153					11.9833	-0.015936
12	-0.042566					12	-0.014729
12.0167	-0.038739					12.0167	-0.013632
12.0333	-0.035533					12.0333	-0.012476
12.05	-0.032996					12.05	-0.011479
12.0667	-0.030689					12.0667	-0.010582
12.0833	-0.028332					12.0833	-0.009655
12.1	-0.026306					12.1	-0.008818
12.1167	-0.023659					12.1167	-0.008232
12.1333	-0.020904					12.1333	-0.0078
12.15	-0.018663					12.15	-0.00724
12.1667	-0.016642					12.1667	-0.006701
12.1833	-0.014601					12.1833	-0.006181
12.2	-0.01343					12.2	-0.005501
12.2167	-0.011949					12.2167	-0.004641
12.2333	-0.010498					12.2333	-0.003991
12.25	-0.009137					12.25	-0.003552
12.2667	-0.007873					12.2667	-0.003355
12.2833	-0.006822					12.2833	-0.003175
12.3	-0.005931					12.3	-0.002934
12.3167	-0.00521					12.3167	-0.002734
12.3333	-0.004359					12.3333	-0.002423
12.35	-0.003718					12.35	-0.002103
12.3667	-0.003237					12.3667	-0.002062
12.3833	-0.002806					12.3833	-0.001942
12.4	-0.002056					12.4	-0.001771
12.4167	-0.001438					12.4167	-0.001452
12.4333	-0.001012					12.4333	-0.001263
12.45	-0.000845					12.45	-0.001034
12.4667	-0.000819					12.4667	-0.001075
12.4833	-0.000623					12.4833	-0.001166
12.5	-0.000487					12.5	-0.001117
12.5167	-0.00016					12.5167	-0.001068
12.5333	-8.4e-05					12.5333	-0.000879
12.55	-0.000293					12.55	-0.000957
12.5667	-0.000234					12.5667	-0.000902
12.5833	5e-06					12.5833	-0.000767
12.6	0.000154					12.6	-0.000372
12.6167	0.000153					12.6167	-0.000106
12.6333	0.000382					12.6333	-1.1e-05
12.65	0.000831					12.65	0.000254
12.6667	0.00044					12.6667	0.000299
12.6833	0.000234					12.6833	0.000242
12.7	0.000194					12.7	0.000271
12.7167	0.000974					12.7167	0.000181
12.7333	0.003353					12.7333	0.00014
12.75	0.005763					12.75	8.9e-05
12.7667	0.004833					12.7667	-0.000152
12.7833	-0.028918					12.7833	-0.000172
12.8	-0.052998					12.8	-0.000133
12.8167	-0.029098					12.8167	-3.4e-05
12.8333	-0.003106					12.8333	-6.8e-05
12.85	0.014894					12.85	-0.000207
12.8667	0.017324					12.8667	-0.000416
12.8833	0.014284					12.8833	-0.000395
12.9	0.011743					12.9	-0.000414
12.9167	0.009033					12.9167	-0.000503
12.9333	0.007393					12.9333	-0.000562
12.95	0.007033					12.95	-0.000731
12.9667	0.006187					12.9667	-0.000777
12.9833	0.005348					12.9833	-0.001104
13	0.004959					13	-0.001332
13.0167	0.00427					13.0167	-0.001599
13.0333	0.003021					13.0333	-0.001807
13.05	0.002532					13.05	-0.001664
13.0667	0.001723					13.0667	-0.001492
13.0833	0.000864					13.0833	-0.00156
13.1	0.000275					13.1	-0.001167
13.1167	7.4e-05					13.1167	-0.000906
13.1333	-0.000104					13.1333	-0.000855
13.15	3.7e-05					13.15	-0.000934
13.1667	0.000178					13.1667	-0.001113
13.1833	0.00012					13.1833	-0.001132
13.2	-0.000179					13.2	-0.001141
13.2167	-0.000407					13.2167	-0.00126
13.2333	-0.000686					13.2333	-0.00126
13.25	-0.000691					13.25	-0.001435
13.2667	-0.000756					13.2667	-0.001539
13.2833	-0.00084					13.2833	-0.001372
13.3	-0.000765					13.3	-0.001066
13.3167	-0.000789					13.3167	-0.000749
13.3333	-0.000914					13.3333	-0.000742
13.35	-0.000748					13.35	-0.000726
13.3667	-0.000583					13.3667	-0.000619
13.3833	-0.000486					13.3833	-0.000747
13.4	-0.000278					13.4	-0.001078
13.4167	9e-06					13.4167	-0.001039
13.4333	0.000106					13.4333	-0.001249
13.45	8.3e-05					13.45	-0.00146
13.4667	6e-05					13.4667	-0.001401
13.4833	-0.000213					13.4833	-0.001422
13.5	-0.000345					13.5	-0.001342
13.5167	-0.000378					13.5167	-0.001213
13.5333	-0.000398					13.5333	-0.001161
13.55	-0.000527					13.55	-0.001123
13.5667	-0.000346					13.5667	-0.001235
13.5833	-0.000165					13.5833	-0.001227
13.6	0.000207					13.6	-0.001259
13.6167	0.000478					13.6167	-0.001231
13.6333	0.000629					13.6333	-0.001153
13.65	0.00067					13.65	-0.001135
13.6667	0.00054					13.6667	-0.000946
13.6833	0.000189					13.6833	-0.000642
13.7	-5.2e-05					13.7	-0.000489
13.7167	-0.000204					13.7167	-0.000196
13.7333	-0.000165					13.7333	0.000247
13.75	-0.000217					13.75	0.000401
13.7667	-0.000238					13.7667	0.000464
13.7833	-0.000269					13.7833	0.000477
13.8	-0.000101					13.8	0.00045
13.8167	0.000238					13.8167	0.00037
13.8333	0.000227					13.8333	0.000352
13.85	8.6e-05					13.85	0.000174
13.8667	0.000185					13.8667	0.000156
13.8833	0.000243					13.8833	0.000158
13.9	1.2e-05					13.9	0.00011
13.9167	-0.000209					13.9167	-0.000178
13.9333	-0.0005					13.9333	-0.000386
13.95	-0.000861					13.95	-0.000461
13.9667	-0.001269					13.9667	-0.000409
13.9833	-0.001647					13.9833	-0.000377
14	-0.001695					14	-0.000165
14.0167	-0.001564					14.0167	3.7e-05
14.0333	-0.001442					14.0333	0.000269
14.05	-0.00131					14.05	0.000271
14.0667	-0.001068					14.0667	0.000273
14.0833	-0.000839					14.0833	0.000451
14.1	-0.000574					14.1	0.000468
14.1167	-0.000419					14.1167	0.000545
14.1333	-0.000454					14.1333	0.000512
14.15	-0.00065					14.15	0.000709
14.1667	-0.000545					14.1667	0.000966
14.1833	-0.0005					14.1833	0.001003
14.2	-0.000515					14.2	0.000979
14.2167	-0.000591					14.2167	0.001096
14.2333	-0.000492					14.2333	0.001025
14.25	-0.000245					14.25	0.0009
14.2667	-0.000219					14.2667	0.000804
14.2833	3.8e-05					14.2833	0.000549
14.3	0.000384					14.3	0.000184
14.3167	0.000701					14.3167	-0.000162
14.3333	0.000878					14.3333	-0.000337
14.35	0.000894					14.35	-0.000812
14.3667	0.001052					14.3667	-0.000667
14.3833	0.001172					14.3833	-0.000194
14.4	0.001142					14.4	-2.1e-05
14.4167	0.001092					14.4167	-0.000418
14.4333	0.000881					14.4333	-0.000655
14.45	0.000691					14.45	-0.001401
14.4667	0.000571					14.4667	-0.001058
14.4833	0.000561					14.4833	0.000725
14.5	0.000561					14.5	0.001518
14.5167	0.000468					14.5167	-0.013782
14.5333	0.000236					14.5333	-0.054969
14.55	0.000324					14.55	-0.101557
14.5667	0.000322					14.5667	-0.136354
14.5833	0.00026					14.5833	-0.147772
14.6	0.000208					14.6	-0.149459
14.6167	0.000116					14.6167	-0.138856
14.6333	4.4e-05					14.6333	-0.115054
14.65	-1.4e-05					14.65	-0.105506
14.6667	-9.9e-05					14.6667	-0.087738
14.6833	-3e-06					14.6833	-0.071109
14.7	-0.000148					14.7	-0.058101
14.7167	-0.000342					14.7167	-0.045582
14.7333	-0.000567					14.7333	-0.037714
14.75	-0.000802					14.75	-0.032895
14.7667	-0.000676					14.7667	-0.028737
14.7833	-0.00047					14.7833	-0.024136
14.8	-0.000358					14.8	-0.020186
14.8167	-0.000345					14.8167	-0.017086
14.8333	-0.000203					14.8333	-0.014146
14.85	0.000249					14.85	-0.012036
14.8667	0.000561					14.8667	-0.010316
14.8833	0.000663					14.8833	-0.007946
14.9	0.000756					14.9	-0.004935
14.9167	0.000748					14.9167	-0.002325
14.9333	0.000866					14.9333	-0.00086
14.95	0.001096					14.95	-0.000548
14.9667	0.001746					14.9667	-0.000466
14.9833	0.002286					14.9833	-0.000255
15	0.003146					15	0.000467
15.0167	0.004216					15.0167	0.000558
15.0333	0.004346					15.0333	0.00064
15.05	-0.016634					15.05	-0.007578
15.0667	-0.093012					15.0667	-0.052676
15.0833	-0.259416					15.0833	-0.137793
15.1	-0.50104					15.1	-0.224779
15.1167	-0.758414					15.1167	-0.301836
15.1333	-0.949949					15.1333	-0.333953
15.15	-1.02484					15.15	-0.302839
15.1667	-0.970797					15.1667	-0.239396
15.1833	-0.835072					15.1833	-0.170892
15.2	-0.679626					15.2	-0.112069
15.2167	-0.537818					15.2167	-0.065679
15.2333	-0.418689					15.2333	-0.038726
15.25	-0.335001					15.25	-0.021903
15.2667	-0.269642					15.2667	-0.01039
15.2833	-0.219354					15.2833	-0.007786
15.3	-0.188456					15.3	-0.005603
15.3167	-0.158627					15.3167	-0.00548
15.3333	-0.135979					15.3333	-0.005387
15.35	-0.123421					15.35	-0.004875
15.3667	-0.110983					15.3667	-0.00404
15.3833	-0.095465					15.3833	-0.003485
15.4	-0.089887					15.4	-0.00263
15.4167	-0.077759					15.4167	-0.002075
15.4333	-0.066911					15.4333	-0.00156
15.45	-0.060413					15.45	-0.001125
15.4667	-0.055305					15.4667	-0.000719
15.4833	-0.050448					15.4833	-0.000473
15.5	-0.046093					15.5	-0.000636
15.5167	-0.042189					15.5167	-0.000779
15.5333	-0.039114					15.5333	-0.000683
15.55	-0.03575					15.55	-0.000476
15.5667	-0.033085					15.5667	-0.000339
15.5833	-0.031331					15.5833	-0.000232
15.6	-0.028856					15.6	-8.5e-05
15.6167	-0.025552					15.6167	-8.8e-05
15.6333	-0.022462					15.6333	-0.000251
15.65	-0.020444					15.65	-0.000341
15.6667	-0.019177					15.6667	-0.000351
15.6833	-0.017669					15.6833	-0.000171
15.7	-0.016091					15.7	0.000249
15.7167	-0.014613					15.7167	0.000319
15.7333	-0.013265					15.7333	0.00024
15.75	-0.011967					15.75	0.00033
15.7667	-0.011102					15.7667	0.000248
15.7833	-0.010384					15.7833	6.6e-05
15.8	-0.009316					15.8	-5e-06
15.8167	-0.008477					15.8167	0.000133
15.8333	-0.007819					15.8333	0.000232
15.85	-0.00708					15.85	0.000281
15.8667	-0.006392					15.8667	0.000189
15.8833	-0.005764					15.8833	-4.2e-05
15.9	-0.004915					15.9	-4e-06
15.9167	-0.004179					15.9167	6e-05
15.9333	-0.003643					15.9333	-7.2e-05
15.95	-0.003247					15.95	-0.000124
15.9667	-0.002712					15.9667	-0.000206
15.9833	-0.002206					15.9833	-0.000138
16	-0.00182					16	-0.000189
16.0167	-0.001564					16.0167	-0.000411
16.0333	-0.001358					16.0333	-0.000583
16.05	-0.001089					16.05	-0.000777
16.0667	-0.000693					16.0667	-0.000908
16.0833	-0.000568					16.0833	-0.00103
16.1	-0.000203					16.1	-0.001022
16.1167	4.2e-05					16.1167	-0.001223
16.1333	0.000267					16.1333	-0.001675
16.15	0.000362					16.15	-0.001997
16.1667	0.000467					16.1667	-0.002338
16.1833	0.000452					16.1833	-0.002354
16.2	0.000546					16.2	-0.002104
16.2167	0.00076					16.2167	-0.001844
16.2333	0.000754					16.2333	-0.001714
16.25	0.000719					16.25	-0.001184
16.2667	0.000823					16.2667	-0.000525
16.2833	0.000737					16.2833	0.000205
16.3	0.000511					16.3	0.000825
16.3167	0.000365					16.3167	0.001505
16.3333	0.000264					16.3333	0.001823
16.35	0.000224					16.35	0.001787
16.3667	0.000334					16.3667	0.001691
16.3833	0.000544					16.3833	0.001554
16.4	0.000484					16.4	0.001388
16.4167	0.000704					16.4167	0.001052
16.4333	0.000904					16.4333	0.000726
16.45	0.001004					16.45	0.00077
16.4667	0.000847					16.4667	0.000875
16.4833	0.000705					16.4833	0.001047
16.5	0.000532					16.5	0.001009
16.5167	0.00039					16.5167	0.001062
16.5333	0.000367					16.5333	0.000914
16.55	0.000255					16.55	0.000937
16.5667	0.000192					16.5667	0.000729
16.5833	0.00028					16.5833	0.000642
16.6	0.000157					16.6	0.000604
16.6167	0.000208					16.6167	0.000557
16.6333	0.000298					16.6333	0.00034
16.65	0.000328					16.65	3e-06
16.6667	0.000409					16.6667	-0.000434
16.6833	0.000399					16.6833	-0.00051
16.7	0.0005					16.7	-0.000567
16.7167	0.00034					16.7167	-0.000874
16.7333	0.000261					16.7333	-0.001061
16.75	1.8e-05					16.75	-0.000944
16.7667	-0.000366					16.7667	-0.00077
16.7833	-0.000421					16.7833	-0.000707
16.8	-0.000295					16.8	-0.000543
16.8167	-0.00014					16.8167	-0.00074
16.8333	-9.4e-05					16.8333	-0.000847
16.85	-9.9e-05					16.85	-0.000723
16.8667	-0.000263					16.8667	-0.00034
16.8833	-0.00028					16.8833	-0.000202
16.9	-0.000368					16.9	1.6e-05
16.9167	-0.000796					16.9167	-7.7e-05
16.9333	-0.001013					16.9333	-0.000549
16.95	-0.001121					16.95	-0.000831
16.9667	-0.001219					16.9667	-0.000764
16.9833	-0.001027					16.9833	-0.000516
17	-0.001014					17	-0.000438
17.0167	-0.000952					17.0167	-0.000641
17.0333	-0.001083					17.0333	-0.000573
17.05	-0.001078					17.05	-0.000212
17.0667	-0.001132					17.0667	-1.2e-05
17.0833	-0.000797					17.0833	-9.1e-05
17.1	-0.000481					17.1	-5.1e-05
17.1167	-0.000216					17.1167	0.00021
17.1333	-0.00034					17.1333	0.00027
17.15	-0.000505					17.15	-0.000119
17.1667	-0.000584					17.1667	-8.7e-05
17.1833	-0.000579					17.1833	-0.000282
17.2	-0.000595					17.2	-0.000437
17.2167	-0.000701					17.2167	-0.000622
17.2333	-0.000547					17.2333	-0.000897
17.25	-3e-06					17.25	-0.000592
17.2667	0.000382					17.2667	-0.000527
17.2833	0.000626					17.2833	-0.000432
17.3	0.00085					17.3	-0.000417
17.3167	0.000893					17.3167	-0.000524
17.3333	0.000736					17.3333	-0.000511
17.35	0.000499					17.35	-0.000388
17.3667	0.000412					17.3667	-0.000405
17.3833	0.000354					17.3833	-0.000502
17.4	-3e-06					17.4	-0.000458
17.4167	-0.00025					17.4167	-0.000505
17.4333	-0.000337					17.4333	-0.000732
17.45	-0.00047					17.45	-0.000791
17.4667	-0.00049					17.4667	-0.000442
17.4833	-0.00037					17.4833	-5.3e-05
17.5	-7e-05					17.5	-5.4e-05
17.5167	0.000109					17.5167	-8.5e-05
17.5333	0.000209					17.5333	-7.5e-05
17.55	0.000379					17.55	6.4e-05
17.5667	0.000539					17.5667	0.000263
17.5833	0.000412					17.5833	0.000352
17.6	0.000266					17.6	0.000228
17.6167	0.00037					17.6167	0.000124
17.6333	0.000195					17.6333	7e-05
17.65	0.000199					17.65	0.000126
17.6667	0.000444					17.6667	0.000152
17.6833	0.000668					17.6833	4.8e-05
17.7	0.000742					17.7	-6e-06
17.7167	0.000717					17.7167	-0.00011
17.7333	0.000977					17.7333	-0.000227
17.75	0.001051					17.75	-0.000153
17.7667	0.001175					17.7667	-2e-05
17.7833	0.001089					17.7833	4.3e-05
17.8	0.001013					17.8	0.000147
17.8167	0.000837					17.8167	0.00021
17.8333	0.000551					17.8333	0.000273
17.85	0.000425					17.85	0.000247
17.8667	0.000476					17.8667	-3.1e-05
17.8833	0.000498					17.8833	-0.00037
17.9	0.00034					17.9	-0.000469
17.9167	0.000251					17.9167	-0.000518
17.9333	0.000213					17.9333	-0.000597
17.95	8.5e-05					17.95	-0.000486
17.9667	0.000186					17.9667	-0.000415
17.9833	0.000138					17.9833	-0.000254
18	-0.00027					18	-0.000103
18.0167	-0.000508					18.0167	-5.3e-05
18.0333	-0.000576					18.0333	-4.3e-05
18.05	-0.000564					18.05	5.7e-05
18.0667	-0.000682					18.0667	6.7e-05
18.0833	-0.00075					18.0833	-0.000203
18.1	-0.000848					18.1	-0.000143
18.1167	-0.000886					18.1167	-0.000153
18.1333	-0.000655					18.1333	-0.000343
18.15	-0.000399					18.15	-0.000362
18.1667	-0.000353					18.1667	-0.00042
18.1833	-0.000276					18.1833	-0.000128
18.2	-0.000209					18.2	-1.6e-05
18.2167	-2.2e-05					18.2167	2.7e-05
18.2333	5e-06					18.2333	3.9e-05
18.25	2e-06					18.25	5.1e-05
18.2667	-0.000111					18.2667	0.000223
18.2833	-1.3e-05					18.2833	0.000476
18.3	3.8e-05					18.3	0.000485
18.3167	-3e-05					18.3167	0.000383
18.3333	0.000271					18.3333	0.000381
18.35	0.000342					18.35	0.000409
18.3667	0.000413					18.3667	0.000648
18.3833	0.000654					18.3833	0.001026
18.4	0.000755					18.4	0.000994
18.4167	0.000646					18.4167	0.000743
18.4333	0.00071					18.4333	0.000697
18.45	-4.6e-05					18.45	0.001074
18.4667	-0.000242					18.4667	0.00165
18.4833	9.2e-05					18.4833	0.001146
18.5	-0.001184					18.5	0.000812
18.5167	-0.00215					18.5167	0.001719
18.5333	0.000734					18.5333	-8.5e-05
18.55	-0.012082					18.55	-0.009659
18.5667	-0.077718					18.5667	-0.03783
18.5833	-0.230765					18.5833	-0.117638
18.6	-0.447712					18.6	-0.231786
18.6167	-0.680009					18.6167	-0.318834
18.6333	-0.857936					18.6333	-0.339501
18.65	-0.930833					18.65	-0.302589
18.6667	-0.87793					18.6667	-0.235047
18.6833	-0.754877					18.6833	-0.166005
18.7	-0.613984					18.7	-0.107093
18.7167	-0.482986					18.7167	-0.063958
18.7333	-0.372978					18.7333	-0.038013
18.75	-0.29621					18.75	-0.019178
18.7667	-0.244592					18.7667	-0.009873
18.7833	-0.205554					18.7833	-0.007368
18.8	-0.173126					18.8	-0.006723
18.8167	-0.150398					18.8167	-0.006598
18.8333	-0.13157					18.8333	-0.007723
18.85	-0.116778					18.85	-0.008097
18.8667	-0.10233					18.8667	-0.007452
18.8833	-0.090711					18.8833	-0.007007
18.9	-0.082673					18.9	-0.007102
18.9167	-0.075604					18.9167	-0.006717
18.9333	-0.066826					18.9333	-0.006312
18.95	-0.057727					18.95	-0.006287
18.9667	-0.051529					18.9667	-0.006062
18.9833	-0.047913					18.9833	-0.005888
19	-0.043729					19	-0.005596
19.0167	-0.040564					19.0167	-0.005344
19.0333	-0.037009					19.0333	-0.005082
19.05	-0.032644					19.05	-0.00451
19.0667	-0.030009					19.0667	-0.004058
19.0833	-0.027894					19.0833	-0.003836
19.1	-0.025199					19.1	-0.003583
19.1167	-0.022434					19.1167	-0.003401
19.1333	-0.020174					19.1333	-0.003244
19.15	-0.018347					19.15	-0.003328
19.1667	-0.01703					19.1667	-0.003442
19.1833	-0.015593					19.1833	-0.003366
19.2	-0.013976					19.2	-0.002939
19.2167	-0.012409					19.2167	-0.002713
19.2333	-0.011152					19.2333	-0.002747
19.25	-0.010025					19.25	-0.002731
19.2667	-0.008877					19.2667	-0.002629
19.2833	-0.007922					19.2833	-0.002551
19.3	-0.007147					19.3	-0.002264
19.3167	-0.006422					19.3167	-0.002066
19.3333	-0.005777					19.3333	-0.001779
19.35	-0.005032					19.35	-0.001752
19.3667	-0.004257					19.3667	-0.001764
19.3833	-0.003622					19.3833	-0.001727
19.4	-0.003148					19.4	-0.00156
19.4167	-0.002789					19.4167	-0.001434
19.4333	-0.00243					19.4333	-0.001198
19.45	-0.002411					19.45	-0.001102
19.4667	-0.002342					19.4667	-0.001215
19.4833	-0.002123					19.4833	-0.001159
19.5	-0.001924					19.5	-0.000853
19.5167	-0.001745					19.5167	-0.000437
19.5333	-0.001296					19.5333	-0.000171
19.55	-0.000902					19.55	3e-05
19.5667	-0.000827					19.5667	0.000367
19.5833	-0.000582					19.5833	0.000535
19.6	-0.000407					19.6	0.000562
19.6167	-0.000142					19.6167	0.000519
19.6333	-0.000167					19.6333	0.000497
19.65	-0.000392					19.65	0.000494
19.6667	-0.000597					19.6667	0.000572
19.6833	-0.000565					19.6833	0.000608
19.7	-0.000621					19.7	0.000711
19.7167	-0.000567					19.7167	0.000573
19.7333	-0.000473					19.7333	0.000446
19.75	-0.00044					19.75	0.000489
19.7667	-0.000186					19.7667	0.000691
19.7833	0.000188					19.7833	0.000624
19.8	0.000521					19.8	0.000557
19.8167	0.000755					19.8167	0.000569
19.8333	0.000923					19.8333	0.000618
19.85	0.001102					19.85	0.000396
19.8667	0.001081					19.8667	0.000134
19.8833	0.00096					19.8833	2e-06
19.9	0.000729					19.9	-0.000171
19.9167	0.000438					19.9167	-0.000413
19.9333	0.000427					19.9333	-0.000475
19.95	0.000556					19.95	-0.000557
19.9667	0.000643					19.9667	-0.000622
19.9833	0.00088					19.9833	-0.000812
20	0.001097					20	-0.000992
20.0167	0.001234					20.0167	-0.001141
20.0333	0.00142					20.0333	-0.001211
20.05	0.001367					20.05	-0.0009
20.0667	0.001024					20.0667	-0.00075
20.0833	0.000731					20.0833	-0.00073
20.1	0.000339					20.1	-0.000749
20.1167	7.7e-05					20.1167	-0.000565
20.1333	6e-06					20.1333	-0.000321
20.15	0.000145					20.15	-9.6e-05
20.1667	0.000214					20.1667	-0.000232
20.1833	3.3e-05					20.1833	-0.000337
20.2	-0.000248					20.2	-0.000263
20.2167	-0.00037					20.2167	-0.000189
20.2333	-0.000111					20.2333	0.000166
20.25	0.000102					20.25	0.00049
20.2667	0.000221					20.2667	0.000675
20.2833	0.000211					20.2833	0.000909
20.3	0.000131					20.3	0.000944
20.3167	9e-05					20.3167	0.001018
20.3333	0.00039					20.3333	0.001062
20.35	0.00044					20.35	0.000957
20.3667	0.00043					20.3667	0.000851
20.3833	0.000454					20.3833	0.000657
20.4	0.000572					20.4	0.000635
20.4167	0.000351					20.4167	0.000833
20.4333	0.000419					20.4333	0.000831
20.45	0.000607					20.45	0.000779
20.4667	0.000616					20.4667	0.000598
20.4833	0.000534					20.4833	0.000276
20.5	0.000322					20.5	0.000234
20.5167	0.000401					20.5167	0.000182
20.5333	0.0005					20.5333	0.000192
20.55	0.000661					20.55	0.000252
20.5667	0.000672					20.5667	0.000181
20.5833	0.000533					20.5833	8.1e-05
20.6	0.000254					20.6	-0.000139
20.6167	0.000105					20.6167	-0.000399
20.6333	5.6e-05					20.6333	-0.000579
20.65	-0.000283					20.65	-0.00067
20.6667	-0.000711					20.6667	-0.000861
20.6833	-0.000667					20.6833	-0.000904
20.7	-0.000684					20.7	-0.001066
20.7167	-0.00092					20.7167	-0.001109
20.7333	-0.000827					20.7333	-0.000882
20.75	-0.000463					20.75	-0.000894
20.7667	-0.000249					20.7667	-0.000947
20.7833	-0.000126					20.7833	-0.00093
20.8	2.8e-05					20.8	-0.000793
20.8167	-4e-06					20.8167	-0.000487
20.8333	-0.000116					20.8333	-0.000272
20.85	-0.000138					20.85	-0.000526
20.8667	-9e-05					20.8667	-0.000221
20.8833	-0.000212					20.8833	-0.000576
20.9	-0.000334					20.9	-0.00097
20.9167	-0.000516					20.9167	-0.001035
20.9333	-0.000398					20.9333	-0.00056
20.95	-0.000377					20.95	-0.000112
20.9667	-0.000539					20.9667	0.000108
20.9833	-0.000472					20.9833	0.000468
21	6e-06					21	0.000748
21.0167	-8.7e-05					21.0167	0.001308
21.0333	-0.000149					21.0333	0.001217
21.05	0.000298					21.05	0.000887
21.0667	0.000336					21.0667	0.000937
21.0833	0.00013					21.0833	0.000869
21.1	-4.6e-05					21.1	0.00114
21.1167	-0.000252					21.1167	0.000951
21.1333	-0.000638					21.1333	0.000682
21.15	-0.000703					21.15	0.000613
21.1667	-0.000649					21.1667	0.000484
21.1833	-0.000575					21.1833	0.000315
21.2	-0.000521					21.2	0.000496
21.2167	-0.000557					21.2167	0.000897
21.2333	-0.000464					21.2333	0.000988
21.25	-0.000324					21.25	0.000861
21.2667	-0.000283					21.2667	0.000253
21.2833	-8.3e-05					21.2833	-1.4e-05
21.3	4.8e-05					21.3	-0.000101
21.3167	-0.000112					21.3167	-0.000148
21.3333	-0.000532					21.3333	-0.000236
21.35	-0.000651					21.35	-0.000163
21.3667	-0.000635					21.3667	-6.6e-05
21.3833	-0.000865					21.3833	-2.5e-05
21.4	-0.000865					21.4	-4.4e-05
21.4167	-0.000635					21.4167	-0.000102
21.4333	-0.000495					21.4333	-5.1e-05
21.45	-0.000505					21.45	-4e-05
21.4667	-0.000465					21.4667	-0.000149
21.4833	-0.000245					21.4833	-0.000298
21.5	-2.5e-05					21.5	-0.000466
21.5167	-7e-06					21.5167	-0.00019
21.5333	-9.9e-05					21.5333	-0.000103
21.55	-0.000171					21.55	-0.000127
21.5667	-3.3e-05					21.5667	-0.000131
21.5833	0.000255					21.5833	3.6e-05
21.6	0.000583					21.6	0.000152
21.6167	0.000631					21.6167	9.9e-05
21.6333	0.000399					21.6333	-5e-06
21.65	0.000582					21.65	-0.000177
21.6667	0.000668					21.6667	2.2e-05
21.6833	0.000594					21.6833	7.2e-05
21.7	0.0006					21.7	7.1e-05
21.7167	0.000646					21.7167	-0.00025
21.7333	0.000592					21.7333	-0.000581
21.75	0.000538					21.75	-0.000822
21.7667	0.000544					21.7667	-0.000792
21.7833	0.000773					21.7833	-0.000543
21.8	0.000813					21.8	-0.000382
21.8167	0.000722					21.8167	-0.000101
21.8333	0.000652					21.8333	0.00023
21.85	0.000502					21.85	0.00023
21.8667	0.000421					21.8667	0.000161
21.8833	0.000501					21.8833	0.000152
21.9	-3e-05					21.9	0.000103
21.9167	0.0001					21.9167	0.000364
21.9333	0.000281					21.9333	4.6e-05
21.95	0.000425					21.95	0.000129
21.9667	0.000648					21.9667	0.001072
21.9833	-4.9e-05					21.9833	0.001875
22	-0.001176					22	0.002307
22.0167	-0.003793					22.0167	0.00079
22.0333	-2.9e-05					22.0333	-0.000327
22.05	-0.003286					22.05	-0.005234
22.0667	-0.040108					22.0667	-0.029031
22.0833	-0.141135					22.0833	-0.089177
22.1	-0.316101					22.1	-0.176323
22.1167	-0.532048					22.1167	-0.252368
22.1333	-0.710464					22.1333	-0.304134
22.15	-0.813261					22.15	-0.3035
22.1667	-0.814798					22.1667	-0.250806
22.1833	-0.728144					22.1833	-0.184032
22.2	-0.60657					22.2	-0.124537
22.2167	-0.48051					22.2167	-0.080473
22.2333	-0.376671					22.2333	-0.048888
22.25	-0.298081					22.25	-0.030734
22.2667	-0.244811					22.2667	-0.01976
22.2833	-0.202832					22.2833	-0.012165
22.3	-0.164232					22.3	-0.009301
22.3167	-0.140462					22.3167	-0.009036
22.3333	-0.125042					22.3333	-0.009202
22.35	-0.109041					22.35	-0.009318
22.3667	-0.094139					22.3667	-0.009014
22.3833	-0.088127					22.3833	-0.008321
22.4	-0.081195					22.4	-0.007817
22.4167	-0.073783					22.4167	-0.007393
22.4333	-0.064081					22.4333	-0.00688
22.45	-0.051139					22.45	-0.006336
22.4667	-0.043817					22.4667	-0.006143
22.4833	-0.040905					22.4833	-0.00611
22.5	-0.037615					22.5	-0.006038
22.5167	-0.034025					22.5167	-0.005936
22.5333	-0.031214					22.5333	-0.005845
22.55	-0.028914					22.55	-0.005713
22.5667	-0.027754					22.5667	-0.005422
22.5833	-0.026273					22.5833	-0.00492
22.6	-0.024523					22.6	-0.004599
22.6167	-0.022673					22.6167	-0.004237
22.6333	-0.020717					22.6333	-0.003978
22.65	-0.018953					22.65	-0.0037
22.6667	-0.016988					22.6667	-0.003561
22.6833	-0.015363					22.6833	-0.003303
22.7	-0.013679					22.7	-0.003004
22.7167	-0.012364					22.7167	-0.002636
22.7333	-0.011119					22.7333	-0.002357
22.75	-0.010185					22.75	-0.001989
22.7667	-0.009485					22.7667	-0.001653
22.7833	-0.00868					22.7833	-0.001328
22.8	-0.007905					22.8	-0.001054
22.8167	-0.00734					22.8167	-0.00063
22.8333	-0.006595					22.8333	-0.000256
22.85	-0.00559					22.85	2.8e-05
22.8667	-0.004805					22.8667	0.000262
22.8833	-0.00419					22.8833	0.000297
22.9	-0.003716					22.9	0.00016
22.9167	-0.003134					22.9167	0.000249
22.9333	-0.002723					22.9333	0.000348
22.95	-0.002361					22.95	0.000407
22.9667	-0.002219					22.9667	0.000595
22.9833	-0.001728					22.9833	0.000804
23	-0.001176					23	0.000983
23.0167	-0.001065					23.0167	0.000942
23.0333	-0.001043					23.0333	0.00086
23.05	-0.00068					23.05	0.000775
23.0667	-0.00041					23.0667	0.000707
23.0833	-0.000171					23.0833	0.000579
23.1	0.000188					23.1	0.000251
23.1167	0.000308					23.1167	0.000143
23.1333	0.000357					23.1333	0.000184
23.15	0.000707					23.15	0.000106
23.1667	0.000706					23.1667	-1.2e-05
23.1833	0.000634					23.1833	-0.000242
23.2	0.000509					23.2	-0.00024
23.2167	0.000603					23.2167	3.2e-05
23.2333	0.000728					23.2333	0.000285
23.25	0.000952					23.25	0.000177
23.2667	0.000687					23.2667	-0.000141
23.2833	0.000511					23.2833	-0.000388
23.3	0.000315					23.3	-0.000776
23.3167	-0.00031					23.3167	-0.001014
23.3333	-0.000597					23.3333	-0.000832
23.35	-0.000294					23.35	-0.000903
23.3667	9e-06					23.3667	-0.000903
23.3833	-0.000507					23.3833	-0.000963
23.4	-0.000804					23.4	-0.001214
23.4167	-0.000351					23.4167	-0.001144
23.4333	-0.000148					23.4333	-0.000975
23.45	9.5e-05					23.45	-0.001135
23.4667	0.000159					23.4667	-0.00132
23.4833	0.000343					23.4833	-0.001251
23.5	0.000227					23.5	-0.001012
23.5167	0.000902					23.5167	-0.000873
23.5333	0.000746					23.5333	-0.001084
23.55	0.00055					23.55	-0.000984
23.5667	0.000475					23.5667	-0.000705
23.5833	0.000609					23.5833	-0.000546
23.6	0.000763					23.6	-0.000267
23.6167	0.00102					23.6167	7.2e-05
23.6333	0.001297					23.6333	5.1e-05
23.65	0.001573					23.65	9e-05
23.6667	0.00145					23.6667	0.000289
23.6833	0.001106					23.6833	0.000448
23.7	0.000753					23.7	0.000577
23.7167	0.000439					23.7167	0.000766
23.7333	0.000346					23.7333	0.000805
23.75	0.000259					23.75	0.001073
23.7667	-0.000129					23.7667	0.001224
23.7833	-0.000667					23.7833	0.001326
23.8	-0.000995					23.8	0.001438
23.8167	-0.000963					23.8167	0.001409
23.8333	-0.001041					23.8333	0.001131
23.85	-0.001259					23.85	0.001182
23.8667	-0.001497					23.8667	0.001384
23.8833	-0.001679					23.8833	0.001261
23.9	-0.001599					23.9	0.000991
23.9167	-0.001689					23.9167	0.001041
23.9333	-0.00168					23.9333	0.001302
23.95	-0.00168					23.95	0.001342
23.9667	-0.001601					23.9667	0.001282
23.9833	-0.001201					23.9833	0.001032
24	-0.000801					24	0.000743
24.0167	-0.000782					24.0167	0.000433
24.0333	-0.00075					24.0333	0.000287
24.05	-0.000578					24.05	0.000142
24.0667	-0.000417					24.0667	8.8e-05
24.0833	-0.000386					24.0833	2.3e-05
24.1	-0.000274					24.1	-0.000141
24.1167	-3.3e-05					24.1167	-9.6e-05
24.1333	0.000288					24.1333	2e-05
24.15	0.00054					24.15	-2.5e-05
24.1667	0.000663					24.1667	1.5e-05
24.1833	0.000818					24.1833	-0.000143
24.2	0.001104					24.2	-1e-05
24.2167	0.001389					24.2167	-6.7e-05
24.2333	0.001295					24.2333	-8.4e-05
24.25	0.00109					24.25	-0.000192
24.2667	0.001025					24.2667	-0.000499
24.2833	0.000761					24.2833	-0.000516
24.3	0.000667					24.3	-0.000563
24.3167	0.000545					24.3167	-0.000521
24.3333	0.000383					24.3333	-0.000409
24.35	0.000491					24.35	-0.000316
24.3667	0.000519					24.3667	-0.000334
24.3833	0.000427					24.3833	-0.000322
24.4	2.5e-05					24.4	-0.000189
24.4167	-0.000168					24.4167	-0.000187
24.4333	-6e-05					24.4333	-0.000185
24.45	6.8e-05					24.45	-0.000226
24.4667	-6e-05					24.4667	-0.000399
24.4833	-0.000349					24.4833	-0.000473
24.5	-0.000207					24.5	-0.000456
24.5167	0.000145					24.5167	-0.000249
24.5333	0.000157					24.5333	-0.000272
24.55	-0.000111					24.55	-0.000215
24.5667	-0.000179					24.5667	-4.8e-05
24.5833	-0.000183					24.5833	6e-06
24.6	0.000163					24.6	-3.5e-05
24.6167	0.0003					24.6167	-0.000107
24.6333	0.000386					24.6333	-0.000168
24.65	0.000282					24.65	-9.9e-05
24.6667	0.000129					24.6667	3.9e-05
24.6833	-5e-06					24.6833	7.8e-05
24.7	0.000111					24.7	0.000147
24.7167	0.000648					24.7167	0.000286
24.7333	0.000857					24.7333	0.000156
24.75	0.001067					24.75	6.5e-05
24.7667	0.000968					24.7667	0.000194
24.7833	0.000639					24.7833	0.000203
24.8	0.000529					24.8	2.2e-05
24.8167	0.00041					24.8167	-3.9e-05
24.8333	0.00013					24.8333	-0.00018
24.85	-0.000219					24.85	-0.000381
24.8667	-0.000254					24.8667	-0.000518
24.8833	-4.3e-05					24.8833	-0.00055
24.9	0.000137					24.9	-0.000733
24.9167	-2e-06					24.9167	-0.000675
24.9333	-0.000222					24.9333	-0.000588
24.95	-0.000142					24.95	-0.00067
24.9667	-6.1e-05					24.9667	-0.000633
24.9833	-1e-06					24.9833	-0.000715
25	-7e-05					25	-0.000749
25.0167	-0.000266					25.0167	-0.000751
25.0333	-0.000392					25.0333	-0.000814
25.05	-0.000707					25.05	-0.000837
25.0667	-0.001113					25.0667	-0.00083
25.0833	-0.001229					25.0833	-0.001043
25.1	-0.001004					25.1	-0.001296
25.1167	-0.00068					25.1167	-0.001379
25.1333	-0.000496					25.1333	-0.001052
25.15	-0.000241					25.15	-0.000757
25.1667	-1.5e-05					25.1667	-0.000363
25.1833	8.1e-05					25.1833	-8e-05
25.2	8.6e-05					25.2	0.000294
25.2167	0.000132					25.2167	0.000448
25.2333	0.000117					25.2333	0.000602
25.25	0.000203					25.25	0.000496
25.2667	0.000539					25.2667	0.000449
25.2833	0.000805					25.2833	0.000556
25.3	0.000182					25.3	0.000767
25.3167	0.00091					25.3167	0.000979
25.3333	0.001378					25.3333	0.001151
25.35	0.001875					25.35	0.001183
25.3667	0.001663					25.3667	0.001184
25.3833	0.00166					25.3833	0.001296
25.4	0.002058					25.4	0.001728
25.4167	0.003765					25.4167	0.00179
25.4333	0.007009					25.4333	0.001364
25.45	0.001213					25.45	0.00092
25.4667	-0.021674					25.4667	0.000926
25.4833	-0.0417					25.4833	0.001602
25.5	-0.054047					25.5	0.001328
25.5167	-0.063583					25.5167	-0.000986
25.5333	-0.06389					25.5333	-0.000581
25.55	-0.064876					25.55	-0.003355
25.5667	-0.099509					25.5667	-0.025742
25.5833	-0.190386					25.5833	-0.089604
25.6	-0.342104					25.6	-0.174695
25.6167	-0.527582					25.6167	-0.249686
25.6333	-0.68315					25.6333	-0.294047
25.65	-0.760418					25.65	-0.285579
25.6667	-0.739166					25.6667	-0.23603
25.6833	-0.644023					25.6833	-0.173511
25.7	-0.517073					25.7	-0.116341
25.7167	-0.396872					25.7167	-0.076043
25.7333	-0.299832					25.7333	-0.045544
25.75	-0.237732					25.75	-0.031246
25.7667	-0.189102					25.7667	-0.012447
25.7833	-0.155692					25.7833	-0.008088
25.8	-0.134662					25.8	-0.00579
25.8167	-0.120402					25.8167	-0.005911
25.8333	-0.111542					25.8333	-0.006973
25.85	-0.103901					25.85	-0.007989
25.8667	-0.090633					25.8667	-0.008084
25.8833	-0.078346					25.8833	-0.007778
25.9	-0.069978					25.9	-0.007602
25.9167	-0.058741					25.9167	-0.007687
25.9333	-0.050324					25.9333	-0.007521
25.95	-0.045066					25.95	-0.007266
25.9667	-0.041279					25.9667	-0.00706
25.9833	-0.037415					25.9833	-0.007063
26	-0.033571					26	-0.007214
26.0167	-0.030377					26.0167	-0.007324
26.0333	-0.026483					26.0333	-0.007315
26.05	-0.023729					26.05	-0.007025
26.0667	-0.021685					26.0667	-0.006515
26.0833	-0.01986					26.0833	-0.005756
26.1	-0.018476					26.1	-0.005026
26.1167	-0.017192					26.1167	-0.004717
26.1333	-0.01563					26.1333	-0.004416
26.15	-0.01383					26.15	-0.003945
26.1667	-0.01233					26.1667	-0.003695
26.1833	-0.01089					26.1833	-0.003554
26.2	-0.009569					26.2	-0.003424
26.2167	-0.008429					26.2167	-0.003103
26.2333	-0.007709					26.2333	-0.002532
26.25	-0.007138					26.25	-0.002062
26.2667	-0.006515					26.2667	-0.001482
26.2833	-0.00608					26.2833	-0.001133
26.3	-0.005694					26.3	-0.001054
26.3167	-0.005558					26.3167	-0.001005
26.3333	-0.005212					26.3333	-0.000427
26.35	-0.004576					26.35	0.000242
26.3667	-0.00395					26.3667	0.000511
26.3833	-0.003584					26.3833	0.0006
26.4	-0.0032					26.4	0.000508
26.4167	-0.002778					26.4167	0.000202
26.4333	-0.002417					26.4333	5.6e-05
26.45	-0.001985					26.45	0.00026
26.4667	-0.001674					26.4667	0.000184
26.4833	-0.001522					26.4833	0.000518
26.5	-0.001271					26.5	0.000692
26.5167	-0.000939					26.5167	0.000776
26.5333	-0.000637					26.5333	0.00076
26.55	-0.00029					26.55	0.000429
26.5667	1.6e-05					26.5667	0.000205
26.5833	0.000421					26.5833	2.1e-05
26.6	0.000727					26.6	-0.000162
26.6167	0.000862					26.6167	-0.000226
26.6333	0.001108					26.6333	-1e-05
26.65	0.001503					26.65	1.7e-05
26.6667	0.001569					26.6667	-0.000377
26.6833	0.001427					26.6833	-0.000544
26.7	0.001198					26.7	-0.000418
26.7167	0.00114					26.7167	-0.000262
26.7333	0.001172					26.7333	-0.000177
26.75	0.001224					26.75	-0.000221
26.7667	0.001076					26.7667	-0.000305
26.7833	0.000877					26.7833	-0.000649
26.8	0.000889					26.8	-0.001033
26.8167	0.000701					26.8167	-0.000957
26.8333	0.000681					26.8333	-0.000901
26.85	0.000351					26.85	-0.000497
26.8667	-0.000148					26.8667	-0.000152
26.8833	-0.000438					26.8833	-7e-06
26.9	-0.000877					26.9	8e-06
26.9167	-0.001357					26.9167	-0.000127
26.9333	-0.001476					26.9333	-0.000303
26.95	-0.001456					26.95	-0.000238
26.9667	-0.001371					26.9667	-0.000217
26.9833	-0.001173					26.9833	-0.00014
27	-0.000975					27	0.000126
27.0167	-0.000608					27.0167	0.000183
27.0333	-0.00057					27.0333	0.00019
27.05	-0.000652					27.05	0.000216
27.0667	-0.000694					27.0667	0.000463
27.0833	-0.000816					27.0833	0.00044
27.1	-0.000546					27.1	0.000246
27.1167	-0.000424					27.1167	0.000398
27.1333	-0.000352					27.1333	0.00051
27.15	-0.00024					27.15	0.000392
27.1667	8.3e-05					27.1667	0.000325
27.1833	0.000745					27.1833	0.000197
27.2	0.001097					27.2	1.9e-05
27.2167	0.001409					27.2167	-6.9e-05
27.2333	0.001801					27.2333	-2.7e-05
27.25	0.00232					27.25	0.000103
27.2667	0.002706					27.2667	0.000172
27.2833	0.003052					27.2833	-0.000118
27.3	0.003218					27.3	-0.000419
27.3167	0.003263					27.3167	-0.00045
27.3333	0.003129					27.3333	-0.000461
27.35	0.003265					27.35	-0.000432
27.3667	0.003261					27.3667	-0.000553
27.3833	0.003251					27.3833	-0.000754
27.4	0.003612					27.4	-0.000866
27.4167	0.003822					27.4167	-0.000918
27.4333	0.003803					27.4333	-0.00074
27.45	0.003623					27.45	-0.000532
27.4667	0.003464					27.4667	-0.000604
27.4833	0.003395					27.4833	-0.000646
27.5	0.003225					27.5	-0.000478
27.5167	0.003036					27.5167	-0.0002
27.5333	0.002981					27.5333	0.000103
27.55	0.002894					27.55	0.000396
27.5667	0.002327					27.5667	0.000468
27.5833	0.001					27.5833	0.000451
27.6	-0.000907					27.6	0.000484
27.6167	-0.002133					27.6167	0.000687
27.6333	-0.00285					27.6333	0.000759
27.65	-0.003377					27.65	0.000822
27.6667	-0.004721					27.6667	0.000901
27.6833	-0.005978					27.6833	0.000985
27.7	-0.007535					27.7	0.001198
27.7167	-0.010811					27.7167	0.001292
27.7333	-0.014068					27.7333	0.001466
27.75	-0.013594					27.75	0.00167
27.7667	-0.011241					27.7667	0.001754
27.7833	-0.011348					27.7833	0.001508
27.8	-0.010618					27.8	0.001493
27.8167	-0.008888					27.8167	0.001438
27.8333	-0.006958					27.8333	0.001012
27.85	-0.005288					27.85	0.000566
27.8667	-0.003999					27.8667	0.000241
27.8833	-0.003089					27.8833	-6.5e-05
27.9	-0.001999					27.9	-0.000291
27.9167	-7.9e-05					27.9167	-0.000246
27.9333	0.00144					27.9333	-0.000202
27.95	0.002581					27.95	-0.000306
27.9667	0.00326					27.9667	-0.00058
27.9833	0.003639					27.9833	-0.000804
28	0.003649					28	-0.000848
28.0167	0.003428					28.0167	-0.001082
28.0333	0.003467					28.0333	-0.001376
28.05	0.003257					28.05	-0.0016
28.0667	0.003226					28.0667	-0.001694
28.0833	0.002954					28.0833	-0.00193
28.1	0.002779					28.1	-0.001848
28.1167	0.002664					28.1167	-0.001707
28.1333	0.002529					28.1333	-0.001625
28.15	0.002374					28.15	-0.001373
28.1667	0.002559					28.1667	-0.001072
28.1833	0.002484					28.1833	-0.00085
28.2	0.002379					28.2	-0.000678
28.2167	0.002174					28.2167	-0.000517
28.2333	0.001887					28.2333	-0.000225
28.25	0.001895					28.25	-0.000104
28.2667	0.001933					28.2667	7.8e-05
28.2833	0.002021					28.2833	0.00017
28.3	0.002219					28.3	0.000601
28.3167	0.002256					28.3167	0.000833
28.3333	0.002214					28.3333	0.000775
28.35	0.002432					28.35	0.000896
28.3667	0.002521					28.3667	0.001082
28.3833	0.002335					28.3833	0.001312
28.4	0.002099					28.4	0.001382
28.4167	0.002093					28.4167	0.001422
28.4333	0.001988					28.4333	0.001382
28.45	0.001842					28.45	0.001272
28.4667	0.001806					28.4667	0.001182
28.4833	0.00214					28.4833	0.001092
28.5	0.002194					28.5	0.000993
28.5167	0.001926					28.5167	0.001143
28.5333	0.001488					28.5333	0.001222
28.55	0.00116					28.55	0.000912
28.5667	0.000812					28.5667	0.000561
28.5833	0.000454					28.5833	0.000311
28.6	0.000207					28.6	1.1e-05
28.6167	5.9e-05					28.6167	9e-05
28.6333	-0.000199					28.6333	9e-05
28.65	-0.000344					28.65	6.2e-05
28.6667	-0.000368					28.6667	7.5e-05
28.6833	-0.000382					28.6833	-5.2e-05
28.7	-0.000556					28.7	-0.000409
28.7167	-0.00084					28.7167	-0.000596
28.7333	-0.001154					28.7333	-0.000733
28.75	-0.001657					28.75	-0.00071
28.7667	-0.002151					28.7667	-0.000537
28.7833	-0.001918					28.7833	-0.000435
28.8	-0.001541					28.8	-0.000406
28.8167	-0.001314					28.8167	-0.000437
28.8333	-0.001127					28.8333	-0.000419
28.85	-0.000921					28.85	-0.00062
28.8667	-0.000704					28.8667	-0.000791
28.8833	-0.000717					28.8833	-0.000582
28.9	-0.00069					28.9	-0.000423
28.9167	-0.000503					28.9167	-0.000814
28.9333	-0.000538					28.9333	-0.001092
28.95	-0.000473					28.95	-0.00084
28.9667	0.000223					28.9667	-0.000489
28.9833	-0.000222					28.9833	-0.001057
29	-0.001286					29	-0.001466
29.0167	-0.001781					29.0167	-0.002494
29.0333	0.001245					29.0333	-0.002223
29.05	0.00082					29.05	-0.000301
29.0667	-0.025383					29.0667	-0.013443
29.0833	-0.100005					29.0833	-0.064429
29.1	-0.234896					29.1	-0.139884
29.1167	-0.401408					29.1167	-0.220419
29.1333	-0.55349					29.1333	-0.278964
29.15	-0.645012					29.15	-0.28606
29.1667	-0.646144					29.1667	-0.244395
29.1833	-0.573776					29.1833	-0.18711
29.2	-0.465678					29.2	-0.123616
29.2167	-0.358362					29.2167	-0.083986
29.2333	-0.271957					29.2333	-0.050317
29.25	-0.206711					29.25	-0.029507
29.2667	-0.165096					29.2667	-0.014908
29.2833	-0.13941					29.2833	-0.010398
29.3	-0.116255					29.3	-0.008538
29.3167	-0.102669					29.3167	-0.007559
29.3333	-0.093334					29.3333	-0.007559
29.35	-0.084935					29.35	-0.007512
29.3667	-0.077297					29.3667	-0.007786
29.3833	-0.06989					29.3833	-0.00792
29.4	-0.062462					29.4	-0.007954
29.4167	-0.055485					29.4167	-0.007877
29.4333	-0.049398					29.4333	-0.007831
29.45	-0.04451					29.45	-0.007635
29.4667	-0.040093					29.4667	-0.007519
29.4833	-0.03658					29.4833	-0.007264
29.5	-0.033737					29.5	-0.007039
29.5167	-0.030383					29.5167	-0.006895
29.5333	-0.027179					29.5333	-0.006971
29.55	-0.024575					29.55	-0.007016
29.5667	-0.022111					29.5667	-0.006882
29.5833	-0.019528					29.5833	-0.006728
29.6	-0.017314					29.6	-0.006733
29.6167	-0.01535					29.6167	-0.006679
29.6333	-0.013804					29.6333	-0.006525
29.65	-0.012269					29.65	-0.006321
29.6667	-0.010914					29.6667	-0.005967
29.6833	-0.00972					29.6833	-0.005673
29.7	-0.008515					29.7	-0.005459
29.7167	-0.00746					29.7167	-0.005054
29.7333	-0.006665					29.7333	-0.00461
29.75	-0.00606					29.75	-0.004176
29.7667	-0.005399					29.7667	-0.003801
29.7833	-0.004718					29.7833	-0.003476
29.8	-0.004098					29.8	-0.00328
29.8167	-0.003747					29.8167	-0.003015
29.8333	-0.003257					29.8333	-0.002969
29.85	-0.002806					29.85	-0.002963
29.8667	-0.002326					29.8667	-0.002658
29.8833	-0.001895					29.8833	-0.002232
29.9	-0.001839					29.9	-0.001736
29.9167	-0.001857					29.9167	-0.001588
29.9333	-0.001506					29.9333	-0.001289
29.95	-0.001284					29.95	-0.00101
29.9667	-0.001023					29.9667	-0.000812
29.9833	-0.000761					29.9833	-0.000703
30	-0.000509					30	-0.000544
30.0167	-0.000298					30.0167	-6.6e-05
30.0333	-0.000466					30.0333	0.000203
30.05	-0.000435					30.05	0.000575
30.0667	-0.00109					30.0667	0.000709
30.0833	-0.001076					30.0833	0.000752
30.1	-0.001171					30.1	0.000605
30.1167	-0.001156					30.1167	0.000619
30.1333	-0.001111					30.1333	0.000612
30.15	-0.000727					30.15	0.000405
30.1667	-0.000762					30.1667	0.000499
30.1833	-0.000943					30.1833	0.000663
30.2	-0.000324					30.2	0.000751
30.2167	0.000124					30.2167	0.000639
30.2333	0.000183					30.2333	0.000667
30.25	0.000112					30.25	0.000495
30.2667	0.00022					30.2667	9.3e-05
30.2833	0.000109					30.2833	0.000101
30.3	-1.3e-05					30.3	0.000209
30.3167	7.6e-05					30.3167	0.000227
30.3333	0.000104					30.3333	0.000195
30.35	0.000272					30.35	-7.6e-05
30.3667	0.00057					30.3667	-0.000238
30.3833	0.001228					30.3833	-0.000669
30.4	0.001727					30.4	-0.000701
30.4167	0.001835					30.4167	-0.000552
30.4333	0.001863					30.4333	-0.000274
30.45	0.001821					30.45	-0.000295
30.4667	0.001685					30.4667	-0.000209
30.4833	0.001164					30.4833	-0.000284
30.5	0.000663					30.5	-0.000509
30.5167	0.000532					30.5167	-0.000644
30.5333	0.00013					30.5333	-0.00081
30.55	-0.000241					30.55	-0.000845
30.5667	-0.000332					30.5667	-0.00061
30.5833	-0.000493					30.5833	-0.000355
30.6	-0.000362					30.6	-0.000412
30.6167	-0.000201					30.6167	-0.000462
30.6333	-0.000119					30.6333	-0.000302
30.65	-0.000118					30.65	-9.2e-05
30.6667	-0.000246					30.6667	-4.2e-05
30.6833	0.000145					30.6833	8e-06
30.7	-0.000143					30.7	0.000108
30.7167	-0.000292					30.7167	0.000258
30.7333	-0.00011					30.7333	0.000168
30.75	-1.8e-05					30.75	-0.000115
30.7667	-3.3e-05					30.7667	-0.000428
30.7833	6.3e-05					30.7833	-0.000361
30.8	0.000168					30.8	-0.000394
30.8167	0.000274					30.8167	-0.000577
30.8333	0.000159					30.8333	-0.00058
30.85	-7.5e-05					30.85	-0.000363
30.8667	0.00013					30.8667	-1.6e-05
30.8833	0.000642					30.8833	0.000181
30.9	0.001143					30.9	0.000198
30.9167	0.001274					30.9167	0.000516
30.9333	0.001285					30.9333	0.000923
30.95	0.001186					30.95	0.00094
30.9667	0.000817					30.9667	0.000727
30.9833	0.000419					30.9833	0.000525
31	7e-05					31	0.000432
31.0167	-0.000239					31.0167	0.000169
31.0333	-0.000396					31.0333	-0.000151
31.05	-0.000182					31.05	-2.1e-05
31.0667	-0.000178					31.0667	3e-05
31.0833	-0.000165					31.0833	0.00031
31.1	-0.000161					31.1	0.00048
31.1167	-0.000187					31.1167	0.00042
31.1333	-0.000283					31.1333	0.00028
31.15	-0.00026					31.15	0.00074
31.1667	-0.000132					31.1667	0.001021
31.1833	8e-05					31.1833	0.000924
31.2	6.1e-05					31.2	0.000686
31.2167	-8e-06					31.2167	0.000558
31.2333	-0.000387					31.2333	0.000371
31.25	-0.000646					31.25	-0.000157
31.2667	-0.000605					31.2667	-0.000254
31.2833	-0.000514					31.2833	-0.000252
31.3	-0.000252					31.3	-0.00047
31.3167	-0.000106					31.3167	-0.000469
31.3333	-4.1e-05					31.3333	-0.000378
31.35	0.000214					31.35	-0.000268
31.3667	0.00047					31.3667	-0.000407
31.3833	0.000515					31.3833	-0.000486
31.4	0.00037					31.4	-0.000455
31.4167	6.6e-05					31.4167	-0.000534
31.4333	-0.000119					31.4333	-0.000494
31.45	-0.000212					31.45	-0.000296
31.4667	-0.000104					31.4667	-0.0001
31.4833	3.3e-05					31.4833	-0.000253
31.5	-2.9e-05					31.5	-0.000477
31.5167	3.8e-05					31.5167	-0.00055
31.5333	0.000226					31.5333	-0.000704
31.55	0.000493					31.55	-0.000868
31.5667	0.000581					31.5667	-0.000821
31.5833	0.000168					31.5833	-0.000756
31.6	-5e-06					31.6	-0.000493
31.6167	-0.000118					31.6167	-0.000341
31.6333	-0.000161					31.6333	-5.8e-05
31.65	6.6e-05					31.65	0.000175
31.6667	0.000102					31.6667	0.000168
31.6833	-0.000301					31.6833	5e-05
31.7	-0.000784					31.7	7.3e-05
31.7167	-0.000747					31.7167	0.000106
31.7333	-0.000534					31.7333	-8.1e-05
31.75	-0.000661					31.75	-6.8e-05
31.7667	-0.000568					31.7667	-5e-06
31.7833	-0.000555					31.7833	5.8e-05
31.8	-0.000582					31.8	-9e-06
31.8167	-0.000749					31.8167	9.4e-05
31.8333	-0.000656					31.8333	0.000267
31.85	-0.000503					31.85	0.00051
31.8667	-0.000491					31.8667	0.000476
31.8833	-0.000731					31.8833	0.000503
31.9	-0.000681					31.9	0.000361
31.9167	-0.000451					31.9167	0.000318
31.9333	-0.000161					31.9333	0.000236
31.95	3.9e-05					31.95	0.000123
31.9667	0.000109					31.9667	-0.00019
31.9833	-0.000141					31.9833	-0.000292
32	-1e-05					32	2.6e-05
32.0167	6.3e-05					32.0167	-0.000109
32.0333	-0.000164					32.0333	-0.000245
32.05	-0.000101					32.05	-0.000231
32.0667	-0.000127					32.0667	-7.7e-05
32.0833	-5.4e-05					32.0833	2.8e-05
32.1	0.000219					32.1	2e-06
32.1167	0.000302					32.1167	-0.000154
32.1333	0.000475					32.1333	-2e-05
32.15	0.000506					32.15	1.2e-05
32.1667	0.000459					32.1667	-0.000275
32.1833	0.000292					32.1833	-0.000281
32.2	0.000236					32.2	-3.8e-05
32.2167	0.000439					32.2167	0.000195
32.2333	0.000582					32.2333	0.000389
32.25	0.000495					32.25	0.000432
32.2667	0.000218					32.2667	0.000496
32.2833	-3.3e-05					32.2833	0.000504
32.3	-0.000135					32.3	0.000639
32.3167	3.3e-05					32.3167	0.000384
32.3333	0.000291					32.3333	0.00037
32.35	0.000599					32.35	0.000595
32.3667	0.000747					32.3667	0.0009
32.3833	0.001025					32.3833	0.000935
32.4	0.001063					32.4	0.000751
32.4167	0.000941					32.4167	0.000666
32.4333	0.001024					32.4333	0.000602
32.45	0.001128					32.45	0.000459
32.4667	0.001331					32.4667	0.000245
32.4833	0.002035					32.4833	0.000322
32.5	0.002388					32.5	0.000698
32.5167	0.002172					32.5167	0.002515
32.5333	0.002106					32.5333	0.004481
32.55	0.002699					32.55	0.004668
32.5667	-0.027251					32.5667	-0.012822
32.5833	-0.094808					32.5833	-0.063008
32.6	-0.212054					32.6	-0.138125
32.6167	-0.36289					32.6167	-0.210831
32.6333	-0.499246					32.6333	-0.268678
32.65	-0.573833					32.65	-0.278635
32.6667	-0.570359					32.6667	-0.234421
32.6833	-0.503065					32.6833	-0.174728
32.7	-0.403801					32.7	-0.118594
32.7167	-0.305154					32.7167	-0.077239
32.7333	-0.227617					32.7333	-0.045423
32.75	-0.1738					32.75	-0.025988
32.7667	-0.139763					32.7667	-0.015483
32.7833	-0.119267					32.7833	-0.009008
32.8	-0.1003					32.8	-0.006732
32.8167	-0.087173					32.8167	-0.006267
32.8333	-0.080146					32.8333	-0.006302
32.85	-0.073273					32.85	-0.006389
32.8667	-0.06789					32.8667	-0.006147
32.8833	-0.061837					32.8833	-0.006065
32.9	-0.055594					32.9	-0.006003
32.9167	-0.049612					32.9167	-0.00609
32.9333	-0.044069					32.9333	-0.005888
32.95	-0.039426					32.95	-0.005446
32.9667	-0.035634					32.9667	-0.005304
32.9833	-0.032675					32.9833	-0.005165
33	-0.029804					33	-0.004961
33.0167	-0.027553					33.0167	-0.004907
33.0333	-0.025641					33.0333	-0.004743
33.05	-0.02342					33.05	-0.004439
33.0667	-0.020998					33.0667	-0.004145
33.0833	-0.018587					33.0833	-0.003851
33.1	-0.016556					33.1	-0.003667
33.1167	-0.014704					33.1167	-0.003333
33.1333	-0.013271					33.1333	-0.003132
33.15	-0.012158					33.15	-0.002962
33.1667	-0.010966					33.1667	-0.002771
33.1833	-0.009813					33.1833	-0.00252
33.2	-0.00878					33.2	-0.002349
33.2167	-0.007937					33.2167	-0.002239
33.2333	-0.007074					33.2333	-0.001858
33.25	-0.006311					33.25	-0.001417
33.2667	-0.005804					33.2667	-0.001207
33.2833	-0.005336					33.2833	-0.001105
33.3	-0.004719					33.3	-0.000972
33.3167	-0.004192					33.3167	-0.000939
33.3333	-0.003665					33.3333	-0.000997
33.35	-0.003468					33.35	-0.000964
[truncated: 2,052 more rows]

## Sheet: Figure 6a
KRAS(GMPPNP)-->CypA-RMC6236						MRAS(GMPPNP)-->CypA-RMC6236
Thermogram data		Wiseman plot				Thermogram data		Wiseman plot
Time (min)	DP (μcal/s)	Molar ratio	Fit	ΔH (kcal/mol)		Time (min)	DP (μcal/s)	Molar ratio	ΔH (kcal/mol)
0.083333	0.001599	0.019342	-6.50217			0.083333	-0.001215	0.126398	-0.855918
0.1	0.001408	0.126398	-6.49888	-6.29984		0.1	-0.001339	0.234582	-0.914196
0.116667	0.001168	0.234582	-6.49089	-6.47643		0.116667	-0.001074	0.343897	-0.744076
0.133333	0.001247	0.343897	-6.47755	-6.50054		0.133333	-0.000758	0.454341	-0.788123
0.15	0.001376	0.454341	-6.45369	-6.46961		0.15	-0.000453	0.565915	-1.1767
0.166667	0.001406	0.565915	-6.40446	-6.41449		0.166667	-0.000318	0.678618	-0.866167
0.183333	0.001305	0.678618	-6.27262	-6.37725		0.183333	-0.000252	0.792452	-0.432774
0.2	0.000925	0.792452	-5.7138	-5.8158		0.2	3e-06	0.907414	-0.175443
0.216667	0.000802	0.907414	-3.27229	-3.18082		0.216667	2e-05	1.02351	-0.647747
0.233333	0.000209	1.02351	-1.10613	-1.25392		0.233333	0.000107	1.14073	-0.70685
0.25	-0.000324	1.14073	-0.65995	-0.727055		0.25	0.000374	1.25908	-1.16358
0.266667	-0.000437	1.25908	-0.551131	-0.603732		0.266667	0.000121	1.37856	-0.714129
0.283333	-0.000641	1.37856	-0.510499	-0.467048		0.283333	0.000378	1.49917	-0.545106
0.3	-0.000904	1.49917	-0.491108	-0.436995		0.3	0.000906	1.62091	-0.536805
0.316667	-0.001297	1.62091	-0.480324	-0.472907		0.316667	0.001143	1.74378	-0.91389
0.333333	-0.001246	1.74378	-0.473656	-0.432947		0.333333	0.001243	1.86778	-0.593875
0.35	-0.001096	1.86778	-0.469191	-0.475624		0.35	0.001473	1.99291	-1.06269
0.366667	-0.001195	1.99291	-0.466006	-0.463047		0.366667	0.001714	2.11917	-0.512426
0.383333	-0.001254	2.11917	-0.463611	-0.387708		0.383333	0.002364
0.4	-0.001374					0.4	0.002575
0.416667	-0.001443					0.416667	0.002695
0.433333	-0.000983					0.433333	0.002516
0.45	-0.00033					0.45	0.001868
0.466667	-6.8e-05					0.466667	0.00102
0.483333	-0.000256					0.483333	0.000553
0.5	-0.000653					0.5	0.000345
0.516667	-0.000771					0.516667	9.8e-05
0.533333	-0.000709					0.533333	-0.00035
0.55	-0.000626					0.55	-0.000488
0.566667	-0.000571					0.566667	-0.000349
0.583333	-0.000316					0.583333	-0.00056
0.6	-0.000362					0.6	-0.000682
0.616667	-0.000107					0.616667	-0.000773
0.633333	-0.000152					0.633333	-0.001135
0.65	-0.000277					0.65	-0.001486
0.666667	0.000148					0.666667	-0.001727
0.683333	0.000587					0.683333	-0.001818
0.7	0.001016					0.7	-0.001938
0.716667	0.001036					0.716667	-0.002039
0.733333	0.000885					0.733333	-0.002049
0.75	0.000624					0.75	-0.001869
0.766667	0.000253					0.766667	-0.00145
0.783333	-6.7e-05					0.783333	-0.0011
0.8	0.000198					0.8	-0.000901
0.816667	0.000303					0.816667	-0.000752
0.833333	0.000498					0.833333	-0.000592
0.85	0.000713					0.85	-0.000313
0.866667	0.000718					0.866667	-3.4e-05
0.883333	0.000623					0.883333	9.5e-05
0.9	0.000188					0.9	0.000235
0.916667	-0.000292					0.916667	0.000316
0.933333	-0.000401					0.933333	0.000217
0.95	-0.00054					0.95	0.000118
0.966667	0.000121					0.966667	-0.000732
0.983333	-0.001669					0.983333	-0.001721
1	-0.001648					1	-0.0003
1.01667	0.003163					1.01667	0.000731
1.03333	0.000119					1.03333	-0.002184
1.05	-0.024114					1.05	-0.014058
1.06667	-0.052218					1.06667	-0.023763
1.08333	-0.074212					1.08333	-0.026028
1.1	-0.078845					1.1	-0.022593
1.11667	-0.075279					1.11667	-0.019218
1.13333	-0.064313					1.13333	-0.014042
1.15	-0.04507					1.15	-0.00912
1.16667	-0.035868					1.16667	-0.005777
1.18333	-0.025136					1.18333	-0.005214
1.2	-0.012833					1.2	-0.005642
1.21667	-0.007231					1.21667	-0.005429
1.23333	-0.006579					1.23333	-0.004156
1.25	-0.006107					1.25	-0.002724
1.26667	-0.005718					1.26667	-0.00193
1.28333	-0.00429					1.28333	-0.001487
1.3	-0.004391					1.3	-0.000823
1.31667	-0.004043					1.31667	-0.0002
1.33333	-0.003804					1.33333	3e-06
1.35	-0.003756					1.35	0.000257
1.36667	-0.003777					1.36667	0.00033
1.38333	-0.003542					1.38333	0.000127
1.4	-0.003017					1.4	7.5e-05
1.41667	-0.002742					1.41667	0.000372
1.43333	-0.002647					1.43333	0.000609
1.45	-0.002172					1.45	0.001047
1.46667	-0.001817					1.46667	0.001734
1.48333	-0.001532					1.48333	0.002111
1.5	-0.001719					1.5	0.002325
1.51667	-0.001967					1.51667	0.00247
1.53333	-0.002055					1.53333	0.002464
1.55	-0.001723					1.55	0.002139
1.56667	-0.001391					1.56667	0.001663
1.58333	-0.001329					1.58333	0.001338
1.6	-0.001287					1.6	0.001102
1.61667	-0.001088					1.61667	0.000747
1.63333	-0.000449					1.63333	0.000451
1.65	-0.000329					1.65	0.000496
1.66667	-0.00019					1.66667	0.000591
1.68333	-0.000251					1.68333	0.000576
1.7	-0.000101					1.7	0.00055
1.71667	-0.000172					1.71667	0.000805
1.73333	-4.5e-05					1.73333	0.000902
1.75	0.000382					1.75	0.00083
1.76667	0.000459					1.76667	0.001037
1.78333	0.000426					1.78333	0.000854
1.8	0.000293					1.8	0.000732
1.81667	2e-05					1.81667	0.000749
1.83333	-0.000203					1.83333	0.001017
1.85	-0.000358					1.85	0.001257
1.86667	-0.000593					1.86667	0.001267
1.88333	-0.000638					1.88333	0.001347
1.9	-0.000863					1.9	0.001428
1.91667	-0.001068					1.91667	0.001368
1.93333	-0.001313					1.93333	0.001138
1.95	-0.001518					1.95	0.000959
1.96667	-0.001245					1.96667	0.000619
1.98333	-0.001122					1.98333	-2e-05
2	-0.001088					2	-0.0006
2.01667	-0.000915					2.01667	-0.001089
2.03333	-0.000812					2.03333	-0.001618
2.05	-0.000969					2.05	-0.001918
2.06667	-0.001345					2.06667	-0.002377
2.08333	-0.001503					2.08333	-0.00212
2.1	-0.001501					2.1	-0.001703
2.11667	-0.001439					2.11667	-0.001445
2.13333	-0.001027					2.13333	-0.001218
2.15	-0.000395					2.15	-0.001661
2.16667	0.000117					2.16667	-0.001544
2.18333	0.000179					2.18333	-0.001196
2.2	0.0003					2.2	-0.001422
2.21667	0.000401					2.21667	-0.001128
2.23333	0.000272					2.23333	-0.000334
2.25	0.000143					2.25	0.00012
2.26667	0.000284					2.26667	0.000264
2.28333	0.000385					2.28333	0.000269
2.3	0.000286					2.3	0.000753
2.31667	0.000536					2.31667	0.001107
2.33333	0.000236					2.33333	0.001231
2.35	-0.000134					2.35	0.001075
2.36667	-0.000124					2.36667	0.001019
2.38333	-2.3e-05					2.38333	0.001313
2.4	-0.000173					2.4	0.001458
2.41667	9.7e-05					2.41667	0.001252
2.43333	0.000286					2.43333	0.000918
2.45	-0.000134					2.45	0.000344
2.46667	-0.000615					2.46667	-0.00028
2.48333	-0.000956					2.48333	-0.000844
2.5	-0.000917					2.5	-0.001038
2.51667	-0.000437					2.51667	-0.001311
2.53333	-0.000138					2.53333	-0.001635
2.55	-5e-05					2.55	-0.001727
2.56667	-1e-06					2.56667	-0.001489
2.58333	0.000607					2.58333	-0.00125
2.6	0.000865					2.6	-0.000951
2.61667	0.001384					2.61667	-0.000913
2.63333	0.001242					2.63333	-0.000934
2.65	0.000691					2.65	-0.000505
2.66667	0.000558					2.66667	7.8e-05
2.68333	0.000456					2.68333	0.000712
2.7	0.000484					2.7	0.001156
2.71667	0.000212					2.71667	0.00124
2.73333	-6.1e-05					2.73333	0.001154
2.75	0.000427					2.75	0.001108
2.76667	0.000645					2.76667	0.001202
2.78333	0.00053					2.78333	0.001395
2.8	0.000106					2.8	0.001698
2.81667	-0.000818					2.81667	0.001941
2.83333	-0.000933					2.83333	0.002224
2.85	-0.000567					2.85	0.002717
2.86667	-0.000471					2.86667	0.00318
2.88333	-0.001096					2.88333	0.003633
2.9	-0.001604					2.9	0.003853
2.91667	-0.001202					2.91667	0.003774
2.93333	-0.00126					2.93333	0.003555
2.95	-0.001108					2.95	0.003326
2.96667	-0.000986					2.96667	0.003057
2.98333	-0.000584					2.98333	0.002558
3	-0.000962					3	0.001979
3.01667	-0.000723					3.01667	0.001618
3.03333	-0.000444					3.03333	0.001348
3.05	-0.000515					3.05	0.001318
3.06667	-6.7e-05					3.06667	0.001388
3.08333	0.000712					3.08333	0.000988
3.1	0.000601					3.1	0.000178
3.11667	0.00057					3.11667	-0.000342
3.13333	0.000499					3.13333	-0.000808
3.15	0.000447					3.15	-0.001425
3.16667	0.000115					3.16667	-0.002192
3.18333	0.000134					3.18333	-0.002928
3.2	0.000392					3.2	-0.004025
3.21667	0.00086					3.21667	-0.004741
3.23333	0.001259					3.23333	-0.004868
3.25	0.000948					3.25	-0.004813
3.26667	0.000758					3.26667	-0.004459
3.28333	0.001057					3.28333	-0.004206
3.3	0.001187					3.3	-0.003882
3.31667	0.001176					3.31667	-0.003769
3.33333	0.000916					3.33333	-0.003585
3.35	0.000585					3.35	-0.003471
3.36667	0.000235					3.36667	-0.003059
3.38333	0.000196					3.38333	-0.002498
3.4	1.6e-05					3.4	-0.002087
3.41667	-3.4e-05					3.41667	-0.001687
3.43333	4.6e-05					3.43333	-0.001156
3.45	0.000167					3.45	-0.000695
3.46667	0.000347					3.46667	-0.000114
3.48333	0.000406					3.48333	0.000481
3.5	0.000565					3.5	0.000855
3.51667	0.000354					3.51667	0.001449
3.53333	-7.7e-05					3.53333	0.002083
3.55	-0.000318					3.55	0.002196
3.56667	-0.000349					3.56667	0.00174
3.58333	-0.00011					3.58333	0.001274
3.6	-0.000375					3.6	0.001018
3.61667	-0.000559					3.61667	0.000921
3.63333	-0.000324					3.63333	0.000785
3.65	1e-06					3.65	0.000768
3.66667	1.6e-05					3.66667	0.000591
3.68333	-7.9e-05					3.68333	0.000624
3.7	0.000226					3.7	-2.2e-05
3.71667	9.6e-05					3.71667	-0.000306
3.73333	-3.5e-05					3.73333	5e-05
3.75	-0.000666					3.75	0.000456
3.76667	-0.000717					3.76667	0.000852
3.78333	-0.000478					3.78333	0.000768
3.8	-0.000889					3.8	0.000594
3.81667	-0.00058					3.81667	-4e-05
3.83333	-0.001248					3.83333	0.000511
3.85	-0.001256					3.85	0.001261
3.86667	-0.001395					3.86667	0.002472
3.88333	-0.001714					3.88333	0.003052
3.9	-0.000312					3.9	0.003222
3.91667	0.003679					3.91667	0.001833
3.93333	0.002611					3.93333	0.002703
3.95	-0.011295					3.95	8.8e-05
3.96667	-0.067431					3.96667	-0.027317
3.98333	-0.191847					3.98333	-0.058012
4	-0.382263					4	-0.100947
4.01667	-0.591719					4.01667	-0.143722
4.03333	-0.772555					4.03333	-0.158937
4.05	-0.864541					4.05	-0.153942
4.06667	-0.828713					4.06667	-0.127443
4.08333	-0.700136					4.08333	-0.086395
4.1	-0.549359					4.1	-0.049726
4.11667	-0.404071					4.11667	-0.019197
4.13333	-0.289094					4.13333	0.006212
4.15	-0.205927					4.15	0.02233
4.16667	-0.1594					4.16667	0.026399
4.18333	-0.128118					4.18333	0.023391
4.2	-0.108306					4.2	0.016513
4.21667	-0.090415					4.21667	0.007525
4.23333	-0.073133					4.23333	-0.002973
4.25	-0.070802					4.25	-0.013231
4.26667	-0.06821					4.26667	-0.018989
4.28333	-0.059769					4.28333	-0.016807
4.3	-0.050482					4.3	-0.013153
4.31667	-0.046116					4.31667	-0.010228
4.33333	-0.041699					4.33333	-0.008634
4.35	-0.035853					4.35	-0.0075
4.36667	-0.028607					4.36667	-0.006345
4.38333	-0.02657					4.38333	-0.005241
4.4	-0.023914					4.4	-0.004487
4.41667	-0.021271					4.41667	-0.00393
4.43333	-0.018149					4.43333	-0.003104
4.45	-0.016827					4.45	-0.002188
4.46667	-0.014865					4.46667	-0.001601
4.48333	-0.012993					4.48333	-0.001115
4.5	-0.01124					4.5	-0.000769
4.51667	-0.009698					4.51667	-0.000743
4.53333	-0.008389					4.53333	-0.000765
4.55	-0.006801					4.55	-0.000538
4.56667	-0.005362					4.56667	-0.000271
4.58333	-0.004403					4.58333	-0.000233
4.6	-0.003884					4.6	-0.000296
4.61667	-0.002805					4.61667	-0.000769
4.63333	-0.002247					4.63333	-0.001202
4.65	-0.00214					4.65	-0.001733
4.66667	-0.001934					4.66667	-0.002265
4.68333	-0.001738					4.68333	-0.002618
4.7	-0.000642					4.7	-0.00294
4.71667	-0.000206					4.71667	-0.003282
4.73333	0.000231					4.73333	-0.003535
4.75	0.000987					4.75	-0.003257
4.76667	0.001331					4.76667	-0.002777
4.78333	0.001386					4.78333	-0.002077
4.8	0.00117					4.8	-0.001548
4.81667	0.001424					4.81667	-0.001459
4.83333	0.001979					4.83333	-0.001919
4.85	0.001973					4.85	-0.0011
4.86667	0.001448					4.86667	-0.00078
4.88333	0.001121					4.88333	-0.000472
4.9	0.001164					4.9	-0.000104
4.91667	0.001068					4.91667	0.000144
4.93333	0.001551					4.93333	0.000851
4.95	0.001765					4.95	0.001739
4.96667	0.001658					4.96667	0.002927
4.98333	0.001991					4.98333	0.003605
5	0.002285					5	0.003639
5.01667	0.002488					5.01667	0.003594
5.03333	0.002011					5.03333	0.003439
5.05	0.001515					5.05	0.003584
5.06667	0.001148					5.06667	0.003959
5.08333	0.000951					5.08333	0.004103
5.1	0.000754					5.1	0.004218
5.11667	0.000898					5.11667	0.00386
5.13333	0.001322					5.13333	0.003193
5.15	0.001996					5.15	0.002986
5.16667	0.00253					5.16667	0.002339
5.18333	0.002724					5.18333	0.002312
5.2	0.002508					5.2	0.002054
5.21667	0.002042					5.21667	0.001307
5.23333	0.001627					5.23333	0.00036
5.25	0.001832					5.25	-0.000428
5.26667	0.001588					5.26667	-0.000616
5.28333	0.001353					5.28333	-0.001263
5.3	0.001158					5.3	-0.002191
5.31667	0.001524					5.31667	-0.002289
5.33333	0.002099					5.33333	-0.002566
5.35	0.002097					5.35	-0.002554
5.36667	0.001604					5.36667	-0.002733
5.38333	0.001632					5.38333	-0.003122
5.4	0.00209					5.4	-0.003521
5.41667	0.001887					5.41667	-0.00322
5.43333	0.001725					5.43333	-0.003109
5.45	0.001413					5.45	-0.002978
5.46667	0.000993					5.46667	-0.002682
5.48333	0.000374					5.48333	-0.002268
5.5	1.5e-05					5.5	-0.002103
5.51667	0.000115					5.51667	-0.001809
5.53333	0.000506					5.53333	-0.001024
5.55	0.000617					5.55	-0.00075
5.56667	0.000638					5.56667	-0.001185
5.58333	0.000602					5.58333	-0.001433
5.6	0.000557					5.6	-0.001293
5.61667	0.000721					5.61667	-0.000593
5.63333	0.000956					5.63333	2.8e-05
5.65	0.000991					5.65	8.8e-05
5.66667	0.000845					5.66667	-0.000242
5.68333	0.00055					5.68333	-0.000401
5.7	0.000479					5.7	-0.000248
5.71667	0.000598					5.71667	-0.000786
5.73333	0.000678					5.73333	-0.001594
5.75	0.000647					5.75	-0.001882
5.76667	0.000617					5.76667	-0.0015
5.78333	0.000526					5.78333	-0.000578
5.8	0.000405					5.8	0.000183
5.81667	0.00043					5.81667	-0.000555
5.83333	0.000434					5.83333	-0.000734
5.85	0.000559					5.85	-0.000172
5.86667	0.000634					5.86667	0.000629
5.88333	0.000549					5.88333	0.001461
5.9	0.000244					5.9	0.001582
5.91667	0.000158					5.91667	0.001574
5.93333	0.000278					5.93333	0.001413
5.95	0.000248					5.95	0.000802
5.96667	6.8e-05					5.96667	0.000352
5.98333	0.000128					5.98333	0.000402
6	0.000258					6	0.000912
6.01667	0.000348					6.01667	0.001421
6.03333	0.000258					6.03333	0.001941
6.05	0.000412					6.05	0.002784
6.06667	0.000416					6.06667	0.003398
6.08333	-9e-06					6.08333	0.003913
6.1	-0.000335					6.1	0.004187
6.11667	-0.000141					6.11667	0.004181
6.13333	-7e-06					6.13333	0.004126
6.15	-8.2e-05					6.15	0.00385
6.16667	-0.000396					6.16667	0.003637
6.18333	-0.000269					6.18333	0.003755
6.2	6.8e-05					6.2	0.003224
6.21667	-3.5e-05					6.21667	0.002222
6.23333	0.000272					6.23333	0.001641
6.25	-0.000121					6.25	0.001629
6.26667	-0.000294					6.26667	0.001548
6.28333	-0.000226					6.28333	0.00138
6.3	-8.8e-05					6.3	0.001452
6.31667	-0.00013					6.31667	0.001425
6.33333	-0.000512					6.33333	0.000608
6.35	-0.001084					6.35	-0.00082
6.36667	-0.000915					6.36667	-0.001837
6.38333	-0.000697					6.38333	-0.002665
6.4	-0.000328					6.4	-0.003231
6.41667	-7e-05					6.41667	-0.003678
6.43333	-9.1e-05					6.43333	-0.004385
6.45	-0.000332					6.45	-0.005272
6.46667	-0.000503					6.46667	-0.00587
6.48333	-0.000614					6.48333	-0.004987
6.5	-0.000556					6.5	-0.004384
6.51667	-0.000456					6.51667	-0.004117
6.53333	-0.000506					6.53333	-0.003902
6.55	-0.000106					6.55	-0.002937
6.56667	0.000204					6.56667	-0.002322
6.58333	0.000434					6.58333	-0.002107
6.6	0.000604					6.6	-0.001812
6.61667	0.000464					6.61667	-0.001587
6.63333	0.000306					6.63333	-0.001004
6.65	0.000439					6.65	-0.000234
6.66667	0.000581					6.66667	0.000587
6.68333	0.000234					6.68333	0.001387
6.7	-5.4e-05					6.7	0.002258
6.71667	-2.1e-05					6.71667	0.002629
6.73333	0.000341					6.73333	0.002719
6.75	0.000877					6.75	0.002722
6.76667	0.000922					6.76667	0.002244
6.78333	-1.2e-05					6.78333	0.002047
6.8	-0.000716					6.8	0.002729
6.81667	-0.001821					6.81667	0.003221
6.83333	-0.001835					6.83333	0.002203
6.85	0.001741					6.85	0.002645
6.86667	-0.003321					6.86667	0.005152
6.88333	-0.048462					6.88333	-0.011881
6.9	-0.155564					6.9	-0.039135
6.91667	-0.336375					6.91667	-0.082919
6.93333	-0.551137					6.93333	-0.129003
6.95	-0.733998					6.95	-0.151977
6.96667	-0.837709					6.96667	-0.153611
6.98333	-0.825599					6.98333	-0.133219
7	-0.724447					7	-0.095168
7.01667	-0.584806					7.01667	-0.054846
7.03333	-0.437155					7.03333	-0.021465
7.05	-0.317374					7.05	-0.001624
7.06667	-0.231873					7.06667	0.014157
7.08333	-0.177082					7.08333	0.021298
7.1	-0.140409					7.1	0.022796
7.11667	-0.113445					7.11667	0.014453
7.13333	-0.095232					7.13333	0.00291
7.15	-0.086529					7.15	-0.009652
7.16667	-0.079156					7.16667	-0.021295
7.18333	-0.072493					7.18333	-0.022188
7.2	-0.066429					7.2	-0.019971
7.21667	-0.060305					7.21667	-0.017226
7.23333	-0.05372					7.23333	-0.014262
7.25	-0.047405					7.25	-0.013028
7.26667	-0.04297					7.26667	-0.012603
7.28333	-0.037435					7.28333	-0.011509
7.3	-0.03225					7.3	-0.010175
7.31667	-0.027805					7.31667	-0.00895
7.33333	-0.024589					7.33333	-0.007608
7.35	-0.021943					7.35	-0.006546
7.36667	-0.019927					7.36667	-0.005083
7.38333	-0.018581					7.38333	-0.003981
7.4	-0.016725					7.4	-0.003098
7.41667	-0.014938					7.41667	-0.002686
7.43333	-0.013772					7.43333	-0.002664
7.45	-0.012135					7.45	-0.002772
7.46667	-0.009838					7.46667	-0.002931
7.48333	-0.008451					7.48333	-0.002969
7.5	-0.007215					7.5	-0.002758
7.51667	-0.006178					7.51667	-0.002256
7.53333	-0.005711					7.53333	-0.001685
7.55	-0.005304					7.55	-0.001193
7.56667	-0.004476					7.56667	-0.001182
7.58333	-0.003829					7.58333	-0.00125
7.6	-0.003562					7.6	-0.001399
7.61667	-0.003084					7.61667	-0.001467
7.63333	-0.002477					7.63333	-0.001475
7.65	-0.00196					7.65	-0.001484
7.66667	-0.001502					7.66667	-0.001602
7.68333	-0.000895					7.68333	-0.00164
7.7	-0.000558					7.7	-0.001807
7.71667	-0.00044					7.71667	-0.002014
7.73333	-0.000393					7.73333	-0.002081
7.75	-0.000266					7.75	-0.001998
7.76667	-8.9e-05					7.76667	-0.001736
7.78333	-0.000121					7.78333	-0.001323
7.8	-0.000314					7.8	-0.000927
7.81667	-0.000248					7.81667	-0.000721
7.83333	-6.1e-05					7.83333	-0.000655
7.85	0.000116					7.85	-0.000599
7.86667	0.000443					7.86667	-0.000633
7.88333	0.00053					7.88333	-0.000767
7.9	0.000697					7.9	-0.000761
7.91667	0.000763					7.91667	-0.000748
7.93333	0.000898					7.93333	-0.000794
7.95	0.001064					7.95	-0.00083
7.96667	0.00122					7.96667	-0.000905
7.98333	0.000976					7.98333	-0.001181
8	0.000562					8	-0.001217
8.01667	0.000188					8.01667	-0.001243
8.03333	5.3e-05					8.03333	-0.001045
8.05	3.7e-05					8.05	-0.000645
8.06667	0.000212					8.06667	-0.000236
8.08333	0.000327					8.08333	0.000114
8.1	0.000431					8.1	0.000334
8.11667	0.000286					8.11667	0.000533
8.13333	0.00035					8.13333	0.000793
8.15	0.000273					8.15	0.001374
8.16667	0.000246					8.16667	0.001889
8.18333	0.000129					8.18333	0.002183
8.2	1.1e-05					8.2	0.002717
8.21667	-0.000186					8.21667	0.003002
8.23333	-0.000273					8.23333	0.002746
8.25	-0.00025					8.25	0.002531
8.26667	-0.00041					8.26667	0.002531
8.28333	-0.00058					8.28333	0.002886
8.3	-0.00083					8.3	0.002922
8.31667	-0.000889					8.31667	0.002857
8.33333	-0.000839					8.33333	0.003192
8.35	-0.000699					8.35	0.003257
8.36667	-0.000699					8.36667	0.002702
8.38333	-0.000671					8.38333	0.002133
8.4	-0.000753					8.4	0.001747
8.41667	-0.000845					8.41667	0.001572
8.43333	-0.000777					8.43333	0.001436
8.45	-0.000979					8.45	0.001141
8.46667	-0.001021					8.46667	0.000835
8.48333	-0.000953					8.48333	0.00023
8.5	-0.000795					8.5	-0.000347
8.51667	-0.000627					8.51667	-0.000531
8.53333	-0.000399					8.53333	-0.000595
8.55	-0.000121					8.55	-0.000409
8.56667	1.7e-05					8.56667	-0.000303
8.58333	0.000144					8.58333	5.3e-05
8.6	0.000292					8.6	0.00024
8.61667	0.000394					8.61667	0.000136
8.63333	0.000566					8.63333	-1.5e-05
8.65	0.000699					8.65	-0.000307
8.66667	0.000801					8.66667	-0.000739
8.68333	0.000953					8.68333	-0.001
8.7	0.001055					8.7	-0.001262
8.71667	0.001097					8.71667	-0.001293
8.73333	0.001136					8.73333	-0.001162
8.75	0.001246					8.75	-0.000859
8.76667	0.001196					8.76667	-0.000607
8.78333	0.001256					8.78333	-5.5e-05
8.8	0.001236					8.8	3.7e-05
8.81667	0.001106					8.81667	0.00024
8.83333	0.000886					8.83333	-1.8e-05
8.85	0.000783					8.85	-0.000458
8.86667	0.000591					8.86667	-0.000559
8.88333	0.000489					8.88333	-0.000719
8.9	0.000457					8.9	-0.00053
8.91667	0.000526					8.91667	-0.00037
8.93333	0.000454					8.93333	-0.000321
8.95	0.000472					8.95	7.9e-05
8.96667	0.000556					8.96667	0.000701
8.98333	0.000551					8.98333	0.000862
9	0.000476					9	0.001073
9.01667	0.00045					9.01667	0.001354
9.03333	0.000365					9.03333	0.001365
9.05	0.00023					9.05	0.001046
9.06667	0.000125					9.06667	0.000637
9.08333	5.2e-05					9.08333	0.000206
9.1	7e-05					9.1	-6.8e-05
9.11667	-4.1e-05					9.11667	-0.000172
9.13333	-8.3e-05					9.13333	-0.000256
9.15	-0.000245					9.15	-0.00034
9.16667	-0.000297					9.16667	-0.000193
9.18333	-0.000369					9.18333	-0.000207
9.2	-0.000301					9.2	-0.00041
9.21667	-0.000324					9.21667	-0.000576
9.23333	-0.000606					9.23333	-0.000472
9.25	-0.000778					9.25	-0.000939
9.26667	-0.00076					9.26667	-0.001795
9.28333	-0.000713					9.28333	-0.001811
9.3	-0.000845					9.3	-0.001338
9.31667	-0.00099					9.31667	-0.001328
9.33333	-0.000935					9.33333	-0.001433
9.35	-0.00103					9.35	-0.001068
9.36667	-0.000896					9.36667	-0.000703
9.38333	-0.000821					9.38333	-0.000339
9.4	-0.000606					9.4	-0.000594
9.41667	-0.000441					9.41667	-0.000999
9.43333	-0.00033					9.43333	-0.000901
9.45	-0.000259					9.45	-0.000248
9.46667	-0.000187					9.46667	4e-06
9.48333	7.4e-05					9.48333	-0.000313
9.5	0.000125					9.5	-0.00071
9.51667	6e-06					9.51667	-0.000998
9.53333	-9.3e-05					9.53333	-0.001245
9.55	-6.4e-05					9.55	-0.00085
9.56667	5.5e-05					9.56667	-0.000421
9.58333	0.000183					9.58333	-0.000422
9.6	0.000381					9.6	-0.000722
9.61667	0.00046					9.61667	-0.000953
9.63333	0.000748					9.63333	-0.000894
9.65	0.000587					9.65	-0.000944
9.66667	0.000383					9.66667	-0.001132
9.68333	-5.1e-05					9.68333	-0.002305
9.7	4.6e-05					9.7	-0.003329
9.71667	0.000132					9.71667	-0.002712
9.73333	0.001468					9.73333	-0.000455
9.75	0.003525					9.75	0.000731
9.76667	0.002761					9.76667	0.002628
9.78333	-0.000465					9.78333	0.005111
9.8	-0.032901					9.8	-0.005471
9.81667	-0.119846					9.81667	-0.033733
9.83333	-0.280062					9.83333	-0.075045
9.85	-0.480868					9.85	-0.115097
9.86667	-0.667894					9.86667	-0.145889
9.88333	-0.78994					9.88333	-0.154961
9.9	-0.810248					9.9	-0.138903
9.91667	-0.733216					9.91667	-0.099919
9.93333	-0.614174					9.93333	-0.062785
9.95	-0.483232					9.95	-0.019491
9.96667	-0.360321					9.96667	0.014672
9.98333	-0.267609					9.98333	0.028756
10	-0.203507					10	0.03478
10.0167	-0.158977					10.0167	0.033129
10.0333	-0.129278					10.0333	0.016543
10.05	-0.107069					10.05	-0.001222
10.0667	-0.093239					10.0667	-0.014807
10.0833	-0.0848					10.0833	-0.018292
10.1	-0.074461					10.1	-0.021617
10.1167	-0.067561					10.1167	-0.021642
10.1333	-0.062604					10.1333	-0.021789
10.15	-0.057348					10.15	-0.014398
10.1667	-0.052201					10.1667	-0.007318
10.1833	-0.047074					10.1833	-0.001077
10.2	-0.042508					10.2	0.000173
10.2167	-0.037901					10.2167	-0.000936
10.2333	-0.033764					10.2333	-0.002255
10.25	-0.03072					10.25	-0.000902
10.2667	-0.028126					10.2667	0.000289
10.2833	-0.025582					10.2833	-1e-05
10.3	-0.023528					10.3	-0.000649
10.3167	-0.021525					10.3167	-8.7e-05
10.3333	-0.019321					10.3333	-0.000246
10.35	-0.017027					10.35	0.000715
10.3667	-0.014686					10.3667	0.001823
10.3833	-0.012755					10.3833	0.00161
10.4	-0.011304					10.4	0.001506
10.4167	-0.010233					10.4167	0.002613
10.4333	-0.008982					10.4333	0.00244
10.45	-0.007601					10.45	0.002227
10.4667	-0.00639					10.4667	0.001664
10.4833	-0.005502					10.4833	0.001201
10.5	-0.004744					10.5	0.001218
10.5167	-0.004067					10.5167	0.001695
10.5333	-0.003389					10.5333	0.001792
10.55	-0.002861					10.55	0.001719
10.5667	-0.002554					10.5667	0.001736
10.5833	-0.002296					10.5833	0.001574
10.6	-0.001951					10.6	0.001245
10.6167	-0.001696					10.6167	0.000787
10.6333	-0.001422					10.6333	0.00037
10.65	-0.001228					10.65	0.000212
10.6667	-0.000953					10.6667	0.000364
10.6833	-0.000559					10.6833	0.000517
10.7	-0.000305					10.7	0.000749
10.7167	-0.000243					10.7167	0.00097
10.7333	-4.2e-05					10.7333	0.001142
10.75	0.000179					10.75	0.001094
10.7667	0.00032					10.7667	0.000866
10.7833	0.000271					10.7833	0.000519
10.8	0.000122					10.8	8.1e-05
10.8167	6.3e-05					10.8167	-0.000377
10.8333	0.000191					10.8333	-0.000984
10.85	0.000288					10.85	-0.001329
10.8667	0.000375					10.8667	-0.001364
10.8833	0.000452					10.8833	-0.001278
10.9	0.00052					10.9	-0.001133
10.9167	0.000757					10.9167	-0.000988
10.9333	0.000764					10.9333	-0.000432
10.95	0.000648					10.95	0.000237
10.9667	0.000592					10.9667	0.000559
10.9833	0.000575					10.9833	0.000852
11	0.000489					11	0.000894
11.0167	0.000212					11.0167	0.000806
11.0333	0.000186					11.0333	0.000669
11.05	0.000269					11.05	0.000601
11.0667	-1.1e-05					11.0667	0.000931
11.0833	-0.000461					11.0833	0.001105
11.1	-0.000732					11.1	0.001029
11.1167	-0.000563					11.1167	0.001573
11.1333	-0.000353					11.1333	0.002367
11.15	-0.000234					11.15	0.002001
11.1667	-0.000245					11.1667	0.001445
11.1833	-0.000279					11.1833	0.001537
11.2	-0.000353					11.2	0.001405
11.2167	-0.000418					11.2167	0.001362
11.2333	-0.000373					11.2333	0.001199
11.25	-0.000278					11.25	0.000617
11.2667	-0.000253					11.2667	-7.6e-05
11.2833	-6.8e-05					11.2833	-0.000389
11.3	-1.5e-05					11.3	-0.000344
11.3167	-9.3e-05					11.3167	0.000205
11.3333	-0.000112					11.3333	0.000473
11.35	-8e-05					11.35	0.000522
11.3667	-0.000158					11.3667	0.000591
11.3833	-0.000286					11.3833	0.00096
11.4	-0.000244					11.4	0.001628
11.4167	6e-06					11.4167	0.001911
11.4333	0.000246					11.4333	0.002058
11.45	5.5e-05					11.45	0.002134
11.4667	-0.000125					11.4667	0.002781
11.4833	-0.000335					11.4833	0.003117
11.5	-0.000335					11.5	0.003254
11.5167	-0.000305					11.5167	0.00347
11.5333	-0.000226					11.5333	0.003154
11.55	-0.000107					11.55	0.00323
11.5667	3.3e-05					11.5667	0.002736
11.5833	-6.8e-05					11.5833	0.002282
11.6	-0.000318					11.6	0.001779
11.6167	-0.000479					11.6167	0.001065
11.6333	-0.000429					11.6333	0.000171
11.65	-0.000298					11.65	-0.000668
11.6667	-0.000177					11.6667	-0.001178
11.6833	-8.6e-05					11.6833	-0.001917
11.7	0.000156					11.7	-0.002327
11.7167	0.000317					11.7167	-0.002797
11.7333	0.000348					11.7333	-0.003317
11.75	0.000309					11.75	-0.003677
11.7667	0.000304					11.7667	-0.003993
11.7833	0.00035					11.7833	-0.004414
11.8	0.000386					11.8	-0.004795
11.8167	0.000602					11.8167	-0.005226
11.8333	0.000647					11.8333	-0.005727
11.85	0.000533					11.85	-0.006099
11.8667	0.000639					11.8667	-0.0063
11.8833	0.000529					11.8833	-0.006241
11.9	0.000271					11.9	-0.006259
11.9167	0.000193					11.9167	-0.005886
11.9333	0.000425					11.9333	-0.005204
11.95	0.000577					11.95	-0.004421
11.9667	0.000599					11.9667	-0.003628
11.9833	0.000681					11.9833	-0.002936
12	0.000739					12	-0.002316
12.0167	0.000787					12.0167	-0.001889
12.0333	0.000826					12.0333	-0.001662
12.05	0.000894					12.05	-0.001306
12.0667	0.000913					12.0667	-0.000209
12.0833	0.000792					12.0833	0.000657
12.1	0.00072					12.1	0.001094
12.1167	0.000543					12.1167	0.001753
12.1333	0.000377					12.1333	0.002402
12.15	0.000121					12.15	0.003162
12.1667	5e-06					12.1667	0.004192
12.1833	1.9e-05					12.1833	0.005411
12.2	-0.000177					12.2	0.005531
12.2167	-0.000274					12.2167	0.00556
12.2333	-0.000108					12.2333	0.005464
12.25	6.8e-05					12.25	0.005391
12.2667	6.5e-05					12.2667	0.005259
12.2833	0.000171					12.2833	0.005166
12.3	0.000137					12.3	0.005144
12.3167	-3.6e-05					12.3167	0.004751
12.3333	-0.00016					12.3333	0.004209
12.35	-0.000314					12.35	0.003412
12.3667	-0.000428					12.3667	0.002399
12.3833	-0.000473					12.3833	0.001386
12.4	-0.000567					12.4	0.000613
12.4167	-0.000441					12.4167	-0.00012
12.4333	-0.000485					12.4333	-0.000892
12.45	-0.0005					12.45	-0.001615
12.4667	-0.000476					12.4667	-0.002059
12.4833	-0.000363					12.4833	-0.002029
12.5	-0.00042					12.5	-0.00165
12.5167	-0.000347					12.5167	-0.00141
12.5333	-0.000185					12.5333	-0.001651
12.55	-0.000332					12.55	-0.002241
12.5667	-0.000619					12.5667	-0.002922
12.5833	-0.000759					12.5833	-0.003217
12.6	-0.0007					12.6	-0.002522
12.6167	-0.000771					12.6167	-0.001356
12.6333	-0.000722					12.6333	0.00027
12.65	-0.000314					12.65	0.002236
12.6667	0.000635					12.6667	0.003162
12.6833	0.003564					12.6833	0.001358
12.7	0.00131					12.7	0.001909
12.7167	-0.031795					12.7167	-0.01194
12.7333	-0.11146					12.7333	-0.034548
12.75	-0.260946					12.75	-0.068607
12.7667	-0.448061					12.7667	-0.111235
12.7833	-0.618466					12.7833	-0.140163
12.8	-0.741441					12.8	-0.147092
12.8167	-0.773709					12.8167	-0.125956
12.8333	-0.718588					12.8333	-0.099938
12.85	-0.615166					12.85	-0.06589
12.8667	-0.496375					12.8667	-0.034783
12.8833	-0.380204					12.8833	-0.007485
12.9	-0.288223					12.9	0.011693
12.9167	-0.221232					12.9167	0.02161
12.9333	-0.176573					12.9333	0.019063
12.95	-0.140895					12.95	0.008977
12.9667	-0.116667					12.9667	0.002561
12.9833	-0.099429					12.9833	-0.005345
13	-0.088381					13	-0.008971
13.0167	-0.081233					13.0167	-0.008347
13.0333	-0.073845					13.0333	-0.007993
13.05	-0.068129					13.05	-0.007364
13.0667	-0.062384					13.0667	-0.006963
13.0833	-0.056439					13.0833	-0.006562
13.1	-0.050934					13.1	-0.005872
13.1167	-0.045229					13.1167	-0.005391
13.1333	-0.040584					13.1333	-0.00522
13.15	-0.036538					13.15	-0.005129
13.1667	-0.033185					13.1667	-0.004553
13.1833	-0.029943					13.1833	-0.003485
13.2	-0.02701					13.2	-0.002537
13.2167	-0.024437					13.2167	-0.001939
13.2333	-0.022345					13.2333	-0.001521
13.25	-0.019312					13.25	-0.001104
13.2667	-0.01655					13.2667	-0.000806
13.2833	-0.015359					13.2833	-0.000672
13.3	-0.014228					13.3	-0.000657
13.3167	-0.012648					13.3167	-0.000471
13.3333	-0.010997					13.3333	-0.000326
13.35	-0.009467					13.35	-0.00034
13.3667	-0.008286					13.3667	-0.000205
13.3833	-0.007616					13.3833	2.1e-05
13.4	-0.006976					13.4	0.000132
13.4167	-0.006058					13.4167	0.000245
13.4333	-0.005189					13.4333	0.000578
13.45	-0.0046					13.45	0.000922
13.4667	-0.003951					13.4667	0.001075
13.4833	-0.003253					13.4833	0.001148
13.5	-0.002854					13.5	0.001142
13.5167	-0.002496					13.5167	0.00096
13.5333	-0.002299					13.5333	0.000861
13.55	-0.001891					13.55	0.000822
13.5667	-0.001134					13.5667	0.000793
13.5833	-0.000557					13.5833	0.000803
13.6	-0.000249					13.6	0.000954
13.6167	8e-06					13.6167	0.001515
13.6333	9.5e-05					13.6333	0.002049
13.65	0.000101					13.65	0.002474
13.6667	5.8e-05					13.6667	0.002819
13.6833	0.000104					13.6833	0.002884
13.7	0.000381					13.7	0.002909
13.7167	0.000817					13.7167	0.002884
13.7333	0.001233					13.7333	0.002839
13.75	0.001429					13.75	0.002791
13.7667	0.001575					13.7667	0.002583
13.7833	0.001461					13.7833	0.002134
13.8	0.001237					13.8	0.002065
13.8167	0.000993					13.8167	0.002037
13.8333	0.000888					13.8333	0.001388
13.85	0.000754					13.85	0.000559
13.8667	0.00071					13.8667	-0.000284
13.8833	0.000735					13.8833	-0.000621
13.9	0.000581					13.9	-0.000909
13.9167	0.000386					13.9167	-0.001586
13.9333	0.000332					13.9333	-0.002654
13.95	0.000288					13.95	-0.002751
13.9667	0.000473					13.9667	-0.003299
13.9833	0.000389					13.9833	-0.003622
14	0.000345					14	-0.004024
14.0167	0.00048					14.0167	-0.004267
14.0333	0.000546					14.0333	-0.004739
14.05	0.000482					14.05	-0.005241
14.0667	0.000317					14.0667	-0.005203
14.0833	4.3e-05					14.0833	-0.004985
14.1	-0.000141					14.1	-0.004808
14.1167	-0.000195					14.1167	-0.004242
14.1333	-0.00022					14.1333	-0.003596
14.15	6.6e-05					14.15	-0.003369
14.1667	0.000252					14.1667	-0.003183
14.1833	0.000448					14.1833	-0.002697
14.2	0.000504					14.2	-0.00249
14.2167	0.000559					14.2167	-0.002401
14.2333	0.000634					14.2333	-0.002381
14.25	0.00061					14.25	-0.002261
14.2667	0.000625					14.2667	-0.001871
14.2833	0.00032					14.2833	-0.001562
14.3	0.000166					14.3	-0.001162
14.3167	0.000271					14.3167	-0.000862
14.3333	0.000395					14.3333	-0.000649
14.35	0.000278					14.35	-0.000183
14.3667	-8.9e-05					14.3667	0.000164
14.3833	-0.000385					14.3833	0.00061
14.4	-0.000442					14.4	0.000917
14.4167	-0.000449					14.4167	0.001033
14.4333	-0.000405					14.4333	0.00094
14.45	-0.000265					14.45	0.00085
14.4667	-0.000235					14.4667	0.001069
14.4833	-0.000436					14.4833	0.001347
14.5	-0.000637					14.5	0.001635
14.5167	-0.000507					14.5167	0.001624
14.5333	-0.000508					14.5333	0.001872
14.55	-0.000789					14.55	0.00204
14.5667	-0.000853					14.5667	0.002162
14.5833	-0.000829					14.5833	0.002275
14.6	-0.000675					14.6	0.002517
14.6167	-0.00047					14.6167	0.00279
14.6333	-0.000466					14.6333	0.002982
14.65	-0.000552					14.65	0.003045
14.6667	-0.000638					14.6667	0.003108
14.6833	-0.000567					14.6833	0.003058
14.7	-0.000557					14.7	0.002942
14.7167	-0.000407					14.7167	0.002765
14.7333	-0.000228					14.7333	0.002639
14.75	-8e-06					14.75	0.002522
14.7667	6.2e-05					14.7667	0.002376
14.7833	-9e-06					14.7833	0.002129
14.8	0.000169					14.8	0.00163
14.8167	0.000246					14.8167	0.001242
14.8333	0.000113					14.8333	0.000935
14.85	1.1e-05					14.85	0.000968
14.8667	0.000198					14.8667	0.000841
14.8833	0.000315					14.8833	0.000704
14.9	0.000312					14.9	0.000697
14.9167	0.000358					14.9167	0.000692
14.9333	0.000185					14.9333	0.000727
14.95	0.000191					14.95	0.000712
14.9667	0.000288					14.9667	0.000608
14.9833	0.000424					14.9833	0.000493
15	0.000531					15	0.000359
15.0167	0.000657					15.0167	4.4e-05
15.0333	0.000834					15.0333	-0.000365
15.05	0.000731					15.05	-0.000856
15.0667	0.000488					15.0667	-0.001347
15.0833	7.5e-05					15.0833	-0.001689
15.1	-3.8e-05					15.1	-0.00185
15.1167	-2.1e-05					15.1167	-0.001901
15.1333	-3.4e-05					15.1333	-0.001772
15.15	-0.000167					15.15	-0.001534
15.1667	-0.000249					15.1667	-0.00138
15.1833	-0.000202					15.1833	-0.001285
15.2	-0.000254					15.2	-0.000901
15.2167	-0.000247					15.2167	-0.000657
15.2333	-0.000259					15.2333	-0.000763
15.25	7.8e-05					15.25	-0.000879
15.2667	0.000277					15.2667	-0.001259
15.2833	0.000285					15.2833	-0.001643
15.3	7.3e-05					15.3	-0.002098
15.3167	-0.000269					15.3167	-0.002533
15.3333	-0.000411					15.3333	-0.002768
15.35	-0.000453					15.35	-0.002553
15.3667	-0.000614					15.3667	-0.002078
15.3833	-0.000456					15.3833	-0.001447
15.4	-5.7e-05					15.4	-0.001021
15.4167	0.000213					15.4167	-0.000745
15.4333	0.000282					15.4333	-0.000469
15.45	0.000331					15.45	-0.000193
15.4667	0.00066					15.4667	-0.000337
15.4833	0.000829					15.4833	-0.000851
15.5	0.000769					15.5	-0.001366
15.5167	0.000199					15.5167	-0.001445
15.5333	0.00032					15.5333	-0.000673
15.55	0.00102					15.55	0.001288
15.5667	0.001571					15.5667	0.001489
15.5833	0.001881					15.5833	-0.00017
15.6	0.000862					15.6	-0.000168
15.6167	-0.000497					15.6167	-0.000313
15.6333	-0.020865					15.6333	-0.01344
15.65	-0.083774					15.65	-0.036747
15.6667	-0.206432					15.6667	-0.077124
15.6833	-0.37442					15.6833	-0.116251
15.7	-0.538319					15.7	-0.140829
15.7167	-0.664397					15.7167	-0.152376
15.7333	-0.724515					15.7333	-0.140654
15.75	-0.699803					15.75	-0.109422
15.7667	-0.626181					15.7667	-0.07409
15.7833	-0.527249					15.7833	-0.035789
15.8	-0.417137					15.8	-0.005797
15.8167	-0.324864					15.8167	0.010694
15.8333	-0.254222					15.8333	0.015906
15.85	-0.19913					15.85	0.014372
15.8667	-0.160758					15.8667	0.009119
15.8833	-0.134266					15.8833	-2.4e-05
15.9	-0.114773					15.9	-0.011067
15.9167	-0.095951					15.9167	-0.023749
15.9333	-0.091269					15.9333	-0.028552
15.95	-0.087127					15.95	-0.026095
15.9667	-0.081495					15.9667	-0.022109
15.9833	-0.074473					15.9833	-0.019139
16	-0.068001					16	-0.017509
16.0167	-0.05866					16.0167	-0.016949
16.0333	-0.051208					16.0333	-0.016539
16.05	-0.047886					16.05	-0.01579
16.0667	-0.043335					16.0667	-0.0155
16.0833	-0.038704					16.0833	-0.014946
16.1	-0.034443					16.1	-0.013777
16.1167	-0.030422					16.1167	-0.012467
16.1333	-0.027322					16.1333	-0.011288
16.15	-0.025321					16.15	-0.010478
16.1667	-0.02284					16.1667	-0.010059
16.1833	-0.020699					16.1833	-0.00983
16.2	-0.01929					16.2	-0.009781
16.2167	-0.017721					16.2167	-0.009795
16.2333	-0.015802					16.2333	-0.009579
16.25	-0.013772					16.25	-0.009333
16.2667	-0.011773					16.2667	-0.009518
16.2833	-0.010104					16.2833	-0.009392
16.3	-0.009115					16.3	-0.008756
16.3167	-0.008157					16.3167	-0.008126
16.3333	-0.00709					16.3333	-0.007687
16.35	-0.006273					16.35	-0.007297
16.3667	-0.005796					16.3667	-0.006778
16.3833	-0.005219					16.3833	-0.006288
16.4	-0.004592					16.4	-0.006029
16.4167	-0.003875					16.4167	-0.005999
16.4333	-0.00301					16.4333	-0.006221
16.45	-0.002226					16.45	-0.006311
16.4667	-0.001631					16.4667	-0.006422
16.4833	-0.001227					16.4833	-0.006122
16.5	-0.000762					16.5	-0.005752
16.5167	-0.000448					16.5167	-0.005472
16.5333	-0.000264					16.5333	-0.005052
16.55	4.9e-05					16.55	-0.004798
16.5667	0.00052					16.5667	-0.00459
16.5833	0.000951					16.5833	-0.004142
16.6	0.001292					16.6	-0.003753
16.6167	0.001563					16.6167	-0.003675
16.6333	0.001835					16.6333	-0.003707
16.65	0.002036					16.65	-0.003779
16.6667	0.002135					16.6667	-0.003776
16.6833	0.002452					16.6833	-0.003844
16.7	0.00273					16.7	-0.004042
16.7167	0.002957					16.7167	-0.00438
16.7333	0.003035					16.7333	-0.004579
16.75	0.003032					16.75	-0.004907
16.7667	0.00281					16.7667	-0.005125
16.7833	0.002504					16.7833	-0.00518
16.8	0.002168					16.8	-0.005017
16.8167	0.002001					16.8167	-0.004895
16.8333	0.002104					16.8333	-0.005042
16.85	0.002298					16.85	-0.00524
16.8667	0.002441					16.8667	-0.004938
16.8833	0.002474					16.8833	-0.004665
16.9	0.002404					16.9	-0.00469
16.9167	0.002093					16.9167	-0.004526
16.9333	0.001731					16.9333	-0.004782
16.95	0.00142					16.95	-0.004897
16.9667	0.001158					16.9667	-0.004903
16.9833	0.001017					16.9833	-0.004879
17	0.000946					17	-0.004584
17.0167	0.00067					17.0167	-0.004349
17.0333	0.000494					17.0333	-0.003787
17.05	0.000327					17.05	-0.002695
17.0667	0.00014					17.0667	-0.001273
17.0833	0.000213					17.0833	-2.1e-05
17.1	0.000237					17.1	0.001211
17.1167	0.00019					17.1167	0.002212
17.1333	0.000339					17.1333	0.002053
17.15	0.000346					17.15	0.001313
17.1667	0.000294					17.1667	0.000732
17.1833	0.000191					17.1833	0.000812
17.2	6.9e-05					17.2	0.000822
17.2167	-0.000274					17.2167	-0.000259
17.2333	-0.000486					17.2333	-0.001169
17.25	-0.000473					17.25	-0.001027
17.2667	-0.000502					17.2667	-0.000537
17.2833	-0.000531					17.2833	-0.000187
17.3	-0.00063					17.3	0.000363
17.3167	-0.000789					17.3167	0.001083
17.3333	-0.000938					17.3333	0.001293
17.35	-0.000977					17.35	0.001003
17.3667	-0.00102					17.3667	0.000842
17.3833	-0.001155					17.3833	0.001083
17.4	-0.001209					17.4	0.001383
17.4167	-0.001064					17.4167	0.001833
17.4333	-0.000729					17.4333	0.001863
17.45	-0.000584					17.45	0.001773
17.4667	-0.000548					17.4667	0.002423
17.4833	-0.000445					17.4833	0.002791
17.5	-0.000513					17.5	0.002485
17.5167	-0.000591					17.5167	0.002599
17.5333	-0.000699					17.5333	0.002683
17.55	-0.000827					17.55	0.002587
17.5667	-0.000945					17.5667	0.001771
17.5833	-0.000963					17.5833	0.001215
17.6	-0.00077					17.6	0.001126
17.6167	-0.000386					17.6167	0.000482
17.6333	9.8e-05					17.6333	-0.000142
17.65	0.000442					17.65	-0.000356
17.6667	0.000596					17.6667	-0.00044
17.6833	0.00074					17.6833	-0.000464
17.7	0.000823					17.7	-0.000328
17.7167	0.001113					17.7167	-0.000708
17.7333	0.001314					17.7333	-0.001818
17.75	0.001115					17.75	-0.002348
17.7667	0.001217					17.7667	-0.002869
17.7833	0.001298					17.7833	-0.002889
17.8	0.00136					17.8	-0.003249
17.8167	0.001301					17.8167	-0.003389
17.8333	0.001331					17.8333	0.005697
17.85	0.001443					17.85	0.017633
17.8667	0.001486					17.8667	0.033689
17.8833	0.001659					17.8833	0.031035
17.9	0.001632					17.9	-0.082738
17.9167	0.001645					17.9167	-0.222082
17.9333	0.001587					17.9333	-0.294456
17.95	0.001368					17.95	-0.31348
17.9667	0.001152					17.9667	-0.289371
17.9833	0.000846					17.9833	-0.247343
18	0.00077					18	-0.195245
18.0167	0.000754					18.0167	-0.145867
18.0333	0.000558					18.0333	-0.102978
18.05	0.000352					18.05	-0.07106
18.0667	0.000181					18.0667	-0.047409
18.0833	5.3e-05					18.0833	-0.033795
18.1	-0.000146					18.1	-0.024251
18.1167	-0.000184					18.1167	-0.011636
18.1333	-0.000243					18.1333	2.8e-05
18.15	-0.000351					18.15	0.006472
18.1667	-0.00028					18.1667	0.012526
18.1833	-0.000376					18.1833	0.012133
18.2	-0.000482					18.2	0.009984
18.2167	-0.000387					18.2167	0.008334
18.2333	-0.000193					18.2333	0.006654
18.25	4.1e-05					18.25	0.004785
18.2667	-0.000144					18.2667	0.003135
18.2833	-0.00022					18.2833	0.001096
18.3	-0.000376					18.3	0.000512
18.3167	-0.000533					18.3167	0.000678
18.3333	-0.00071					18.3333	0.000794
18.35	-0.000907					18.35	0.001089
18.3667	-0.000904					18.3667	0.000905
18.3833	-0.0012					18.3833	0.000531
18.4	-0.001297					18.4	0.000786
18.4167	-0.001377					18.4167	0.0013
18.4333	-0.001387					18.4333	0.001996
18.45	-0.001458					18.45	0.002451
18.4667	-0.002629					18.4667	0.002637
18.4833	-0.003099					18.4833	0.002393
18.5	-0.0036					18.5	0.001099
18.5167	-0.002951					18.5167	-0.003176
18.5333	0.001636					18.5333	-0.004429
18.55	0.005151					18.55	-0.013677
18.5667	-0.012154					18.5667	-0.037876
18.5833	-0.064779					18.5833	-0.071734
18.6	-0.163684					18.6	-0.112172
18.6167	-0.304399					18.6167	-0.15207
18.6333	-0.447143					18.6333	-0.162058
18.65	-0.568331					18.65	-0.149098
18.6667	-0.641099					18.6667	-0.112124
18.6833	-0.646778					18.6833	-0.07033
18.7	-0.601017					18.7	-0.034477
18.7167	-0.529325					18.7167	-0.011793
18.7333	-0.436524					18.7333	4.1e-05
18.75	-0.347853					18.75	0.001195
18.7667	-0.280033					18.7667	-0.00032
18.7833	-0.227695					18.7833	-0.000513
18.8	-0.187587					18.8	-0.000676
18.8167	-0.154509					18.8167	-0.00117
18.8333	-0.132151					18.8333	-0.001883
18.85	-0.112123					18.85	-0.001916
18.8667	-0.101705					18.8667	-0.001539
18.8833	-0.096029					18.8833	-0.002147
18.9	-0.089144					18.9	-0.002691
18.9167	-0.082359					18.9167	-0.001946
18.9333	-0.075384					18.9333	-0.00076
18.95	-0.068319					18.95	-0.000205
18.9667	-0.062114					18.9667	0.000151
18.9833	-0.056779					18.9833	0.000546
19	-0.051366					19	9.1e-05
19.0167	-0.046233					19.0167	-0.000958
19.0333	-0.040921					19.0333	-0.001676
19.05	-0.036528					19.05	-0.001755
19.0667	-0.033286					19.0667	-0.001514
19.0833	-0.030673					19.0833	-0.001163
19.1	-0.028141					19.1	-0.000562
19.1167	-0.02591					19.1167	-0.000291
19.1333	-0.02409					19.1333	-0.000286
19.15	-0.022239					19.15	-0.000181
19.1667	-0.019579					19.1667	-0.000185
19.1833	-0.017239					19.1833	-0.00029
19.2	-0.015638					19.2	-0.000705
19.2167	-0.013918					19.2167	-0.001109
19.2333	-0.012429					19.2333	-0.001168
19.25	-0.01113					19.25	-0.000931
19.2667	-0.010152					19.2667	-0.000393
19.2833	-0.009273					19.2833	-7.5e-05
19.3	-0.008304					19.3	-0.000417
19.3167	-0.007416					19.3167	-0.00047
19.3333	-0.006517					19.3333	0.000198
19.35	-0.00587					19.35	0.000178
19.3667	-0.005282					19.3667	0.000161
19.3833	-0.004805					19.3833	0.000335
19.4	-0.004368					19.4	0.000668
19.4167	-0.004001					19.4167	0.000872
19.4333	-0.003404					19.4333	0.000585
19.45	-0.002876					19.45	0.000198
19.4667	-0.00246					19.4667	0.000652
19.4833	-0.002233					19.4833	0.001543
19.5	-0.002017					19.5	0.002185
19.5167	-0.001761					19.5167	0.003086
19.5333	-0.001535					19.5333	0.004167
19.55	-0.001288					19.55	0.005248
19.5667	-0.001122					19.5667	0.006489
19.5833	-0.000946					19.5833	0.006655
19.6	-0.00069					19.6	0.006362
19.6167	-0.000555					19.6167	0.00617
19.6333	-0.000599					19.6333	0.006177
19.65	-0.000473					19.65	0.005695
19.6667	-0.000587					19.6667	0.005233
19.6833	-0.000482					19.6833	0.00489
19.7	-0.000396					19.7	0.004608
19.7167	-0.00035					19.7167	0.004078
19.7333	-0.000395					19.7333	0.003348
19.75	-0.000329					19.75	0.002238
19.7667	-0.000254					19.7667	0.000878
19.7833	-0.000208					19.7833	-0.000452
19.8	-5.2e-05					19.8	-0.001511
19.8167	0.000173					19.8167	-0.001952
19.8333	0.000199					19.8333	-0.002341
19.85	0.000125					19.85	-0.00319
19.8667	-8.9e-05					19.8667	-0.004279
19.8833	-0.000103					19.8833	-0.005448
19.9	-7e-06					19.9	-0.007187
19.9167	-3.1e-05					19.9167	-0.008766
19.9333	8.5e-05					19.9333	-0.007754
19.95	0.000351					19.95	-0.00628
19.9667	0.000448					19.9667	-0.006206
19.9833	0.000194					19.9833	-0.006302
20	0.000191					20	-0.005928
20.0167	0.000147					20.0167	-0.004954
20.0333	0.000154					20.0333	-0.00411
20.05	0.000211					20.05	-0.003402
20.0667	0.000288					20.0667	-0.002937
20.0833	0.000295					20.0833	-0.002741
20.1	0.000163					20.1	-0.002276
20.1167	-0.00018					20.1167	-0.001641
20.1333	-0.000293					20.1333	-0.001205
20.15	-0.000216					20.15	-0.00061
20.1667	-9.8e-05					20.1667	0.00011
20.1833	-5e-05					20.1833	0.000477
20.2	-7.3e-05					20.2	0.000474
20.2167	-8.5e-05					20.2167	0.000811
20.2333	-0.000287					20.2333	0.001188
20.25	-0.00027					20.25	0.001426
20.2667	-0.000452					20.2667	0.001383
20.2833	-0.000774					20.2833	0.001216
20.3	-0.000586					20.3	0.000667
20.3167	-7.8e-05					20.3167	0.000749
20.3333	0.00035					20.3333	0.00116
20.35	0.000398					20.35	0.001122
20.3667	0.000326					20.3667	0.000564
20.3833	0.000273					20.3833	-0.000265
20.4	0.000262					20.4	-0.000527
20.4167	0.000221					20.4167	-0.000191
20.4333	6.9e-05					20.4333	0.000315
20.45	5.8e-05					20.45	0.000781
20.4667	0.000117					20.4667	0.001237
20.4833	0.000215					20.4833	0.000954
20.5	0.000254					20.5	0.00073
20.5167	0.000323					20.5167	0.000391
20.5333	0.000503					20.5333	4.1e-05
20.55	0.000412					20.55	-0.00032
20.5667	0.000462					20.5667	-0.00056
20.5833	0.000311					20.5833	-0.00021
20.6	0.00022					20.6	-0.00015
20.6167	0.00018					20.6167	-0.000101
20.6333	8.9e-05					20.6333	-0.000127
20.65	-2.1e-05					20.65	-3.6e-05
20.6667	-0.000142					20.6667	0.000125
20.6833	-0.000162					20.6833	0.000526
20.7	-0.000233					20.7	0.001147
20.7167	-0.000223					20.7167	0.001319
20.7333	-0.000144					20.7333	0.00142
20.75	-0.000105					20.75	0.001533
20.7667	-0.000187					20.7667	0.001623
20.7833	-6.8e-05					20.7833	0.001464
20.8	7e-05					20.8	0.000954
20.8167	-0.000101					20.8167	0.000774
20.8333	-0.000103					20.8333	0.000574
20.85	-0.000134					20.85	0.000345
20.8667	-0.000147					20.8667	0.000324
20.8833	-0.00027					20.8833	0.000228
20.9	-0.000543					20.9	2e-06
20.9167	-0.000557					20.9167	-0.000384
20.9333	-0.00044					20.9333	-0.00059
20.95	-0.000203					20.95	-0.000736
20.9667	-0.000147					20.9667	-0.000702
20.9833	-0.000241					20.9833	-0.000743
21	-0.000246					21	-0.000501
21.0167	-0.000111					21.0167	-0.00049
21.0333	-2.6e-05					21.0333	-0.000658
21.05	-0.000122					21.05	-0.000826
21.0667	-0.000267					21.0667	-0.000905
21.0833	-0.000222					21.0833	-0.001073
21.1	-0.000158					21.1	-0.00127
21.1167	-0.000204					21.1167	-0.001235
21.1333	-0.000151					21.1333	-0.000911
21.15	-8.7e-05					21.15	-0.000716
21.1667	-0.000234					21.1667	-0.000742
21.1833	-0.00022					21.1833	-0.000808
21.2	-0.000257					21.2	-0.000773
21.2167	-7.3e-05					21.2167	-0.000658
21.2333	0.00014					21.2333	-0.000623
21.25	0.000193					21.25	-0.000358
21.2667	0.000286					21.2667	-0.000143
21.2833	0.00044					21.2833	0.000152
21.3	0.000273					21.3	0.000197
21.3167	0.000236					21.3167	5.2e-05
21.3333	0.00046					21.3333	0.000107
21.35	0.000504					21.35	4.2e-05
21.3667	0.000208					21.3667	-0.000143
21.3833	0.000432					21.3833	-0.000148
21.4	0.000497					21.4	0.001247
21.4167	0.001021					21.4167	0.003312
21.4333	0.003805					21.4333	0.005227
21.45	0.00489					21.45	0.002241
21.4667	-0.015705					21.4667	-0.011224
21.4833	-0.06771					21.4833	-0.044999
21.5	-0.156425					21.5	-0.086094
21.5167	-0.268109					21.5167	-0.12872
21.5333	-0.378974					21.5333	-0.158865
21.55	-0.471319					21.55	-0.16608
21.5667	-0.524343					21.5667	-0.150596
21.5833	-0.534276					21.5833	-0.108342
21.6	-0.503519					21.6	-0.063927
21.6167	-0.451033					21.6167	-0.023153
21.6333	-0.381946					21.6333	0.010971
21.65	-0.31622					21.65	0.026995
21.6667	-0.259813					21.6667	0.034429
21.6833	-0.216246					21.6833	0.033233
21.7	-0.183988					21.7	0.032527
21.7167	-0.15554					21.7167	0.03241
21.7333	-0.133342					21.7333	0.030733
21.75	-0.115894					21.75	0.027857
21.7667	-0.102236					21.7667	0.02528
21.7833	-0.095368					21.7833	0.023454
21.8	-0.089439					21.8	0.021857
21.8167	-0.081139					21.8167	0.018739
21.8333	-0.07361					21.8333	0.015751
21.85	-0.06636					21.85	0.013204
21.8667	-0.061111					21.8667	0.011476
21.8833	-0.056591					21.8833	0.010459
21.9	-0.052452					21.9	0.010381
21.9167	-0.048361					21.9167	0.009543
21.9333	-0.04458					21.9333	0.008394
21.95	-0.040669					21.95	0.007045
21.9667	-0.037128					21.9667	0.005986
21.9833	-0.033857					21.9833	0.005027
22	-0.031295					22	0.004229
22.0167	-0.029324					22.0167	0.0041
22.0333	-0.027432					22.0333	0.00441
22.05	-0.025209					22.05	0.00461
22.0667	-0.022866					22.0667	0.003899
22.0833	-0.020754					22.0833	0.003799
22.1	-0.018731					22.1	0.003159
22.1167	-0.016778					22.1167	0.002198
22.1333	-0.015075					22.1333	0.001868
22.15	-0.013641					22.15	0.002056
22.1667	-0.012166					22.1667	0.002034
22.1833	-0.010762					22.1833	0.001532
22.2	-0.009977					22.2	0.00066
22.2167	-0.009652					22.2167	0.000938
22.2333	-0.009078					22.2333	0.000436
22.25	-0.008363					22.25	-0.000236
22.2667	-0.007687					22.2667	3e-05
22.2833	-0.00706					22.2833	0.001196
22.3	-0.006474					22.3	0.001832
22.3167	-0.005997					22.3167	0.001828
22.3333	-0.005591					22.3333	0.002064
22.35	-0.005204					22.35	0.00244
22.3667	-0.005057					22.3667	0.003716
22.3833	-0.004829					22.3833	0.00511
22.4	-0.004681					22.4	0.006184
22.4167	-0.004322					22.4167	0.006697
22.4333	-0.004003					22.4333	0.006051
22.45	-0.003885					22.45	0.004824
22.4667	-0.003676					22.4667	0.002918
22.4833	-0.003487					22.4833	0.002002
22.5	-0.003077					22.5	0.001734
22.5167	-0.002597					22.5167	0.001855
22.5333	-0.002266					22.5333	0.001046
22.55	-0.002135					22.55	-0.001153
22.5667	-0.002094					22.5667	-0.003632
22.5833	-0.002123					22.5833	-0.004781
22.6	-0.002062					22.6	-0.0043
22.6167	-0.0019					22.6167	-0.00397
22.6333	-0.001667					22.6333	-0.003332
22.65	-0.001404					22.65	-0.002364
22.6667	-0.001061					22.6667	-0.001295
22.6833	-0.000918					22.6833	-0.000957
22.7	-0.000735					22.7	-0.000639
22.7167	-0.000572					22.7167	-0.00023
22.7333	-0.000777					22.7333	0.000316
22.75	-0.001152					22.75	0.001561
22.7667	-0.001406					22.7667	0.003187
22.7833	-0.001451					22.7833	0.004522
22.8	-0.001385					22.8	0.005057
22.8167	-0.00115					22.8167	0.005813
22.8333	-0.001135					22.8333	0.006638
22.85	-0.001028					22.85	0.007021
22.8667	-0.00096					22.8667	0.007753
22.8833	-0.000962					22.8833	0.008766
22.9	-0.000664					22.9	0.008848
22.9167	-0.000686					22.9167	0.00922
22.9333	-0.000758					22.9333	0.009412
22.95	-0.00081					22.95	0.007844
22.9667	-0.000751					22.9667	0.006374
22.9833	-0.00076					22.9833	0.005812
23	-0.000849					23	0.003671
23.0167	-0.000909					23.0167	0.001139
23.0333	-0.000938					23.0333	-0.000452
23.05	-0.000907					23.05	-0.001294
23.0667	-0.000657					23.0667	-0.004395
23.0833	-0.000214					23.0833	-0.005609
23.1	0.000171					23.1	-0.001944
23.1167	0.000496					23.1167	0.004221
23.1333	0.000461					23.1333	0.014236
23.15	0.000366					23.15	0.02561
23.1667	0.000311					23.1667	0.027845
23.1833	0.000236					23.1833	0.02669
23.2	0.000225					23.2	0.025662
23.2167	0.000327					23.2167	0.021573
23.2333	0.000368					23.2333	0.013794
23.25	0.00025					23.25	0.001835
23.2667	0.000291					23.2667	0.001635
23.2833	0.000453					23.2833	0.001266
23.3	0.000455					23.3	-0.000153
23.3167	0.000661					23.3167	-0.000505
23.3333	0.001011					23.3333	-0.001468
23.35	0.001171					23.35	-0.003132
23.3667	0.001171					23.3667	0.000835
23.3833	0.00109					23.3833	0.014151
23.4	0.00102					23.4	0.021968
23.4167	0.00089					23.4167	0.025934
23.4333	0.000785					23.4333	0.025178
23.45	0.000632					23.45	0.02343
23.4667	0.00072					23.4667	0.021602
23.4833	0.000768					23.4833	0.020564
23.5	0.000696					23.5	0.020826
23.5167	0.000594					23.5167	0.021518
23.5333	0.000722					23.5333	0.02133
23.55	0.000902					23.55	0.020419
23.5667	0.001155					23.5667	0.019727
23.5833	0.001298					23.5833	0.019814
23.6	0.001201					23.6	0.020971
23.6167	0.001184					23.6167	0.023008
23.6333	0.001227					23.6333	0.023616
23.65	0.00114					23.65	0.019083
23.6667	0.001113					23.6667	0.010097
23.6833	0.001396					23.6833	0.00884
23.7	0.001449					23.7	0.009422
23.7167	0.001231					23.7167	0.011834
23.7333	0.001084					23.7333	0.012566
23.75	0.000667					23.75	0.011998
23.7667	0.00027					23.7667	0.011561
23.7833	-0.000183					23.7833	0.01139
23.8	-0.000389					23.8	0.012137
23.8167	-0.000575					23.8167	0.010744
23.8333	-0.001171					23.8333	0.009581
23.85	-0.001437					23.85	0.009988
23.8667	-0.002103					23.8667	0.010355
23.8833	-0.002999					23.8833	0.010012
23.9	-0.003075					23.9	0.008316
23.9167	-0.003179					23.9167	0.007537
23.9333	-0.003032					23.9333	0.007079
23.95	-0.003065					23.95	0.00664
23.9667	-0.003148					23.9667	0.009642
23.9833	-0.002962					23.9833	0.015973
24	-0.002975					24	0.022604
24.0167	-0.00326					24.0167	0.025523
24.0333	-0.003082					24.0333	0.025958
24.05	-0.002615					24.05	0.024134
24.0667	-0.002097					24.0667	0.02199
24.0833	-0.00161					24.0833	0.021616
24.1	-0.001202					24.1	0.021251
24.1167	-0.000705					24.1167	0.018867
24.1333	-0.000206					24.1333	0.015949
24.15	0.000268					24.15	0.013699
24.1667	0.000602					24.1667	0.011799
24.1833	0.001025					24.1833	0.009348
24.2	0.001409					24.2	0.006738
24.2167	0.001782					24.2167	0.004598
24.2333	0.002266					24.2333	0.002268
24.25	0.002775					24.25	0.000293
24.2667	0.002952					24.2667	-0.001614
24.2833	0.003028					24.2833	-0.003541
24.3	0.002925					24.3	-0.004578
24.3167	0.002981					24.3167	-0.005915
24.3333	0.003728					24.3333	-0.008232
24.35	0.003325					24.35	-0.00859
24.3667	0.004568					24.3667	-0.003231
24.3833	-0.003589					24.3833	-0.004376
24.4	-0.039157					24.4	-0.01604
24.4167	-0.099045					24.4167	-0.043095
24.4333	-0.177393					24.4333	-0.07293
24.45	-0.254811					24.45	-0.104504
24.4667	-0.309569					24.4667	-0.111739
24.4833	-0.33768					24.4833	-0.098717
24.5	-0.330682					24.5	-0.063879
24.5167	-0.298434					24.5167	-0.02636
24.5333	-0.251605					24.5333	0.006529
24.55	-0.202357					24.55	0.031647
24.5667	-0.157099					24.5667	0.039666
24.5833	-0.126961					24.5833	0.040305
24.6	-0.104405					24.6	0.03893
24.6167	-0.089441					24.6167	0.037903
24.6333	-0.075116					24.6333	0.037045
24.65	-0.064761					24.65	0.035768
24.6667	-0.054857					24.6667	0.034961
24.6833	-0.050212					24.6833	0.033963
24.7	-0.046167					24.7	0.023666
24.7167	-0.042404					24.7167	0.009596
24.7333	-0.039493					24.7333	0.001524
24.75	-0.037071					24.75	0.001261
24.7667	-0.034549					24.7667	0.001999
24.7833	-0.031847					24.7833	0.004277
24.8	-0.029316					24.8	0.006964
24.8167	-0.026834					24.8167	0.009452
24.8333	-0.024153					24.8333	0.011547
24.85	-0.021504					24.85	0.01273
24.8667	-0.019135					24.8667	0.013544
24.8833	-0.016815					24.8833	0.014637
24.9	-0.014896					24.9	0.016051
24.9167	-0.013616					24.9167	0.017434
24.9333	-0.012487					24.9333	0.018617
24.95	-0.010869					24.95	0.019839
24.9667	-0.009021					24.9667	0.020179
24.9833	-0.008033					24.9833	0.020569
25	-0.007006					25	0.020799
25.0167	-0.006158					25.0167	0.020838
25.0333	-0.005191					25.0333	0.020828
25.05	-0.004383					25.05	0.020518
25.0667	-0.003706					25.0667	0.019787
25.0833	-0.00311					25.0833	0.019084
25.1	-0.002524					25.1	0.018441
25.1167	-0.001817					25.1167	0.017649
25.1333	-0.001361					25.1333	0.017296
25.15	-0.001065					25.15	0.017283
25.1667	-0.001008					25.1667	0.017301
25.1833	-0.000983					25.1833	0.016937
25.2	-0.001097					25.2	0.015753
25.2167	-0.001151					25.2167	0.014358
25.2333	-0.001206					25.2333	0.013284
25.25	-0.00127					25.25	0.012409
25.2667	-0.001045					25.2667	0.011995
25.2833	-0.000959					25.2833	0.01143
25.3	-0.000994					25.3	0.011145
25.3167	-0.000859					25.3167	0.01109
25.3333	-0.000683					25.3333	0.011174
25.35	-0.000438					25.35	0.007969
25.3667	-0.000363					25.3667	0.006893
25.3833	-0.000287					25.3833	0.008008
25.4	-0.000122					25.4	0.009882
25.4167	-4.6e-05					25.4167	0.012457
25.4333	-0.000231					25.4333	0.014521
25.45	-0.000425					25.45	0.015826
25.4667	-0.00051					25.4667	0.01607
25.4833	-0.000484					25.4833	0.017664
25.5	-0.000378					25.5	0.019179
25.5167	-0.000523					25.5167	0.018563
25.5333	-0.000526					25.5333	0.019148
25.55	-0.00047					25.55	0.020653
25.5667	-0.000343					25.5667	0.022008
25.5833	-6.6e-05					25.5833	0.022993
25.6	-3e-05					25.6	0.023858
25.6167	0.000107					25.6167	0.024293
25.6333	0.000244					25.6333	0.023678
25.65	0.000192					25.65	0.022394
25.6667	0.000121					25.6667	0.022051
25.6833	1e-05					25.6833	0.021027
25.7	2.9e-05					25.7	0.020764
25.7167	-2.1e-05					25.7167	0.02117
25.7333	-0.000102					25.7333	0.022617
25.75	-6.3e-05					25.75	0.023094
25.7667	0.000168					25.7667	0.023141
25.7833	0.000271					25.7833	0.02313
25.8	0.000164					25.8	0.022809
25.8167	6.8e-05					25.8167	0.021948
25.8333	-6.9e-05					25.8333	0.021417
25.85	-5.6e-05					25.85	0.020936
25.8667	-0.000113					25.8667	0.020065
25.8833	-0.000107					25.8833	0.019295
25.9	-4.9e-05					25.9	0.019007
25.9167	-0.00014					25.9167	0.018359
25.9333	-0.000132					25.9333	0.017301
25.95	-0.000193					25.95	0.016663
25.9667	-0.000315					25.9667	0.015945
25.9833	-0.000227					25.9833	0.014937
26	-4.5e-05					26	0.013532
26.0167	0.000131					26.0167	0.012267
26.0333	0.000246					26.0333	0.011113
26.05	0.000411					26.05	0.010239
26.0667	0.000296					26.0667	0.008265
26.0833	1.1e-05					26.0833	0.006751
26.1	-0.000233					26.1	0.006167
26.1167	-0.000374					26.1167	0.005156
26.1333	-0.00042					26.1333	0.003607
26.15	-0.000546					26.15	0.003177
26.1667	-0.000433					26.1667	0.003548
26.1833	-0.000309					26.1833	0.004419
26.2	-1.5e-05					26.2	0.00458
26.2167	0.000358					26.2167	0.00379
26.2333	0.000537					26.2333	0.003364
26.25	0.000501					26.25	0.003241
26.2667	0.000435					26.2667	0.003107
26.2833	0.000379					26.2833	0.002643
26.3	0.000363					26.3	0.00322
26.3167	0.000347					26.3167	0.003766
26.3333	0.000421					26.3333	0.003922
26.35	0.000402					26.35	0.003822
26.3667	0.000328					26.3667	0.002885
26.3833	0.000233					26.3833	0.002638
26.4	0.000539					26.4	0.002411
26.4167	0.000745					26.4167	0.002083
26.4333	0.000911					26.4333	0.001856
26.45	0.001137					26.45	0.001579
26.4667	0.001269					26.4667	0.001066
26.4833	0.001367					26.4833	0.000735
26.5	0.001455					26.5	0.000245
26.5167	0.001493					26.5167	-5.5e-05
26.5333	0.001251					26.5333	6.5e-05
26.55	0.000889					26.55	0.000325
26.5667	0.000697					26.5667	0.000624
26.5833	0.00058					26.5833	0.000888
26.6	0.000498					26.6	0.000954
26.6167	0.000505					26.6167	0.00115
26.6333	0.000343					26.6333	0.001306
26.65	0.000251					26.65	0.001153
26.6667	8.8e-05					26.6667	0.000709
26.6833	0.000156					26.6833	0.000325
26.7	0.000276					26.7	0.000164
26.7167	0.000438					26.7167	8.4e-05
26.7333	0.000181					26.7333	0.000204
26.75	-4.7e-05					26.75	0.000404
26.7667	-0.000185					26.7667	0.000694
26.7833	-0.000472					26.7833	0.001015
26.8	-0.00061					26.8	0.001125
26.8167	-0.000497					26.8167	0.001095
26.8333	-0.000745					26.8333	0.000895
26.85	-0.001003					26.85	0.000504
26.8667	-0.001051					26.8667	0.000114
26.8833	-0.000939					26.8833	-0.000236
26.9	-0.000827					26.9	-0.000796
26.9167	-0.000745					26.9167	-0.001147
26.9333	-0.000565					26.9333	-0.00136
26.95	-0.000417					26.95	-0.001526
26.9667	-0.000129					26.9667	-0.001493
26.9833	-6.1e-05					26.9833	-0.001329
27	-0.000313					27	-0.001145
27.0167	-0.000445					27.0167	-0.000922
27.0333	-0.000257					27.0333	-0.000848
27.05	-0.000493					27.05	-0.000799
27.0667	-0.000641					27.0667	-0.000865
27.0833	-0.0006					27.0833	-0.000951
27.1	-0.000658					27.1	-0.001267
27.1167	-0.000567					27.1167	-0.001433
27.1333	-0.000585					27.1333	-0.001629
27.15	-0.000184					27.15	-0.001645
27.1667	-6e-06					27.1667	-0.001386
27.1833	-0.000132					27.1833	-0.000812
27.2	-0.000537					27.2	-0.000298
27.2167	-0.001113					27.2167	-0.000294
27.2333	-0.001939					27.2333	0.00049
27.25	-0.002344					27.25	0.001284
27.2667	-0.00197					27.2667	0.001808
27.2833	0.00097					27.2833	0.003508
27.3	-0.006172					27.3	-0.001456
27.3167	-0.037415					27.3167	-0.025209
27.3333	-0.079678					27.3333	-0.052083
27.35	-0.135031					27.35	-0.081947
27.3667	-0.181674					27.3667	-0.11197
27.3833	-0.198307					27.3833	-0.127724
27.4	-0.189343					27.4	-0.12516
27.4167	-0.159683					27.4167	-0.096019
27.4333	-0.118382					27.4333	-0.062957
27.45	-0.079142					27.45	-0.029576
27.4667	-0.044281					27.4667	-0.004734
27.4833	-0.024471					27.4833	0.006937
27.5	-0.01651					27.5	0.013559
27.5167	-0.006963					27.5167	0.011959
27.5333	-0.004398					27.5333	0.008768
27.55	-0.002524					27.55	0.005668
27.5667	-0.002119					27.5667	0.003567
27.5833	-0.002415					27.5833	0.000977
27.6	-0.002771					27.6	-0.000844
27.6167	-0.003216					27.6167	-0.001895
27.6333	-0.003325					27.6333	-0.003005
27.65	-0.003346					27.65	-0.005165
27.6667	-0.003277					27.6667	-0.006614
27.6833	-0.002988					27.6833	-0.007514
27.7	-0.002799					27.7	-0.007744
27.7167	-0.00271					27.7167	-0.008204
27.7333	-0.002911					27.7333	-0.008454
27.75	-0.003215					27.75	-0.008942
27.7667	-0.003541					27.7667	-0.009408
27.7833	-0.003637					27.7833	-0.009844
27.8	-0.003674					27.8	-0.00998
27.8167	-0.00364					27.8167	-0.009786
27.8333	-0.003376					27.8333	-0.009483
27.85	-0.003212					27.85	-0.009349
27.8667	-0.00298					27.8667	-0.008382
27.8833	-0.002721					27.8833	-0.007231
27.9	-0.002342					27.9	-0.006371
27.9167	-0.002162					27.9167	-0.004421
27.9333	-0.002233					27.9333	-0.002661
27.95	-0.002104					27.95	-0.000991
27.9667	-0.001914					27.9667	8e-05
27.9833	-0.001847					27.9833	0.000435
28	-0.001862					28	-0.000506
28.0167	-0.001796					28.0167	-0.000897
28.0333	-0.001811					28.0333	-0.000997
28.05	-0.001945					28.05	-8e-06
28.0667	-0.00188					28.0667	0.001212
28.0833	-0.001755					28.0833	0.001221
28.1	-0.001381					28.1	7e-06
28.1167	-0.001119					28.1167	-0.000392
28.1333	-0.001057					28.1333	0.00041
28.15	-0.000965					28.15	0.001182
28.1667	-0.001043					28.1667	0.001303
28.1833	-0.001151					28.1833	0.000695
28.2	-0.001329					28.2	-0.000104
28.2167	-0.001448					28.2167	-0.000445
28.2333	-0.001489					28.2333	-7.8e-05
28.25	-0.001159					28.25	0.000808
28.2667	-0.000699					28.2667	0.001565
28.2833	-0.00046					28.2833	0.002011
28.3	-0.00025					28.3	0.002958
28.3167	0					28.3167	0.003874
28.3333	0.00029					28.3333	0.004679
28.35	0.00038					28.35	0.005623
28.3667	0.000381					28.3667	0.005998
28.3833	0.000591					28.3833	0.005892
28.4	0.000912					28.4	0.005936
28.4167	0.001203					28.4167	0.00583
28.4333	0.001413					28.4333	0.006204
28.45	0.001406					28.45	0.007049
28.4667	0.001291					28.4667	0.007054
28.4833	0.001225					28.4833	0.006588
28.5	0.00114					28.5	0.006343
28.5167	0.001435					28.5167	0.005548
28.5333	0.00136					28.5333	0.004823
28.55	0.001305					28.55	0.004577
28.5667	0.001312					28.5667	0.004593
28.5833	0.001151					28.5833	0.004421
28.6	0.00077					28.6	0.004368
28.6167	0.000549					28.6167	0.004086
28.6333	0.000408					28.6333	0.003354
28.65	7.7e-05					28.65	0.002511
28.6667	-0.000243					28.6667	0.001979
28.6833	-0.000363					28.6833	0.001816
28.7	-0.000472					28.7	0.001563
28.7167	-0.000721					28.7167	0.001041
28.7333	-0.00104					28.7333	0.000528
28.75	-0.001199					28.75	0.000295
28.7667	-0.001418					28.7667	0.000282
28.7833	-0.001387					28.7833	0.000209
28.8	-0.001196					28.8	-3.8e-05
28.8167	-0.001175					28.8167	-5e-05
28.8333	-0.000944					28.8333	8.8e-05
28.85	-0.000463					28.85	-0.000114
28.8667	-0.000252					28.8667	-0.000207
28.8833	-0.000301					28.8833	-2.9e-05
28.9	-0.00031					28.9	-8.1e-05
28.9167	-0.000289					28.9167	-0.000163
28.9333	-0.000288					28.9333	-0.000124
28.95	-0.000377					28.95	0.000214
28.9667	-0.000396					28.9667	0.000653
28.9833	-0.000254					28.9833	0.000791
29	-0.000183					29	0.00054
29.0167	-0.000142					29.0167	0.000218
29.0333	-0.00018					29.0333	0.000152
29.05	0.000124					29.05	0.000221
29.0667	0.000397					29.0667	0.0004
29.0833	0.00039					29.0833	0.000698
29.1	0.000203					29.1	0.000947
29.1167	-4.3e-05					29.1167	0.001326
29.1333	-0.0001					29.1333	0.001435
29.15	4.5e-05					29.15	0.001723
29.1667	-5.8e-05					29.1667	0.00134
29.1833	-0.00022					29.1833	0.000227
29.2	-0.000303					29.2	-0.000905
29.2167	-0.000136					29.2167	-0.001358
29.2333	-7.8e-05					29.2333	-0.001871
29.25	-0.000111					29.25	-0.002754
29.2667	-8.1e-05					29.2667	-0.003123
29.2833	9.2e-05					29.2833	-0.00302
29.3	0.000375					29.3	-0.003237
29.3167	0.000519					29.3167	-0.005584
29.3333	0.000752					29.3333	-0.008551
29.35	0.001055					29.35	-0.009318
29.3667	0.001238					29.3667	-0.010045
29.3833	0.001145					29.3833	-0.009
29.4	0.001056					29.4	-0.010064
29.4167	0.001156					29.4167	-0.011218
29.4333	0.001267					29.4333	-0.009843
29.45	0.001298					29.45	-0.007867
29.4667	0.001138					29.4667	-0.005502
29.4833	0.000979					29.4833	0.000204
29.5	0.001003					29.5	0.0049
29.5167	0.00101					29.5167	0.007335
29.5333	0.000827					29.5333	0.007091
29.55	0.000574					29.55	0.005956
29.5667	0.000411					29.5667	0.005762
29.5833	0.000358					29.5833	0.007447
29.6	0.000555					29.6	0.006583
29.6167	0.000593					29.6167	0.004748
29.6333	0.000672					29.6333	0.003391
29.65	0.000582					29.65	0.002915
29.6667	0.000432					29.6667	0.002619
29.6833	0.000101					29.6833	0.002343
29.7	-0.000139					29.7	0.001607
29.7167	-0.00027					29.7167	0.000671
29.7333	-0.000622					29.7333	-0.000953
29.75	-0.000895					29.75	-0.002295
29.7667	-0.001088					29.7667	-0.003066
29.7833	-0.001041					29.7833	-0.003218
29.8	-0.000844					29.8	-0.00253
29.8167	-0.000737					29.8167	-0.002071
29.8333	-0.00089					29.8333	-0.001583
29.85	-0.001036					29.85	-0.00102
29.8667	-0.001006					29.8667	-0.000501
29.8833	-0.000746					29.8833	0.000307
29.9	-0.000615					29.9	0.000826
29.9167	-0.000655					29.9167	0.000895
29.9333	-0.000885					29.9333	0.001073
29.95	-0.001045					29.95	0.002722
29.9667	-0.001158					29.9667	0.004058
29.9833	-0.001147					29.9833	0.003905
30	-0.001085					30	0.002681
30.0167	-0.000863					30.0167	0.002987
30.0333	-0.000671					30.0333	0.004424
30.05	-0.00029					30.05	0.0053
30.0667	1.2e-05					30.0667	0.004856
30.0833	3e-05					30.0833	0.004412
30.1	0.000204					30.1	0.001867
30.1167	0.000408					30.1167	-0.003128
30.1333	7.2e-05					30.1333	-0.005472
30.15	0.000266					30.15	-0.007817
30.1667	0.00059					30.1667	-0.009891
30.1833	0.000364					30.1833	-0.007896
30.2	0.000185					30.2	-0.008424
30.2167	-0.005837					30.2167	-0.011164
30.2333	-0.032909					30.2333	-0.024824
30.25	-0.070372					30.25	-0.049384
30.2667	-0.117734					30.2667	-0.086374
30.2833	-0.159897					30.2833	-0.117514
30.3	-0.173499					30.3	-0.133334
30.3167	-0.152974					30.3167	-0.126559
30.3333	-0.115321					30.3333	-0.105149
30.35	-0.074489					30.35	-0.073148
30.3667	-0.035396					30.3667	-0.038848
30.3833	-0.007524					30.3833	-0.017047
30.4	0.008798					30.4	-0.005427
30.4167	0.017351					30.4167	0.000334
30.4333	0.017312					30.4333	0.006168
30.45	0.01637					30.45	0.009775
30.4667	0.015269					30.4667	0.010352
30.4833	0.013628					30.4833	0.008149
30.5	0.012156					30.5	0.007716
30.5167	0.010625					30.5167	0.007633
30.5333	0.009264					30.5333	0.004681
30.55	0.008211					30.55	-0.000321
30.5667	0.007367					30.5667	-0.003521
30.5833	0.006523					30.5833	-0.004371
30.6	0.00571					30.6	-0.003892
30.6167	0.004836					30.6167	-0.002562
30.6333	0.004082					30.6333	-0.002112
30.65	0.003368					30.65	-0.002292
30.6667	0.002614					30.6667	-0.003213
30.6833	0.001968					30.6833	-0.003664
30.7	0.001613					30.7	-0.003226
30.7167	0.001258					30.7167	-0.002347
30.7333	0.000723					30.7333	-0.001289
30.75	0.000238					30.75	-0.00094
30.7667	-7.7e-05					30.7667	-0.000501
30.7833	-0.000232					30.7833	0.000265
30.8	-0.000287					30.8	0.001388
30.8167	-0.000362					30.8167	0.002391
30.8333	-0.000387					30.8333	0.002665
30.85	-0.000492					30.85	0.002288
30.8667	-0.000527					30.8667	0.002061
30.8833	-0.000722					30.8833	0.001485
30.9	-0.001166					30.9	0.001544
30.9167	-0.00153					30.9167	0.001658
30.9333	-0.001664					30.9333	0.001492
30.95	-0.001657					30.95	0.001326
30.9667	-0.001681					30.9667	0.00138
30.9833	-0.001744					30.9833	0.001524
31	-0.001738					31	0.001599
31.0167	-0.001831					31.0167	0.001617
31.0333	-0.001861					31.0333	0.001308
31.05	-0.001432					31.05	0.000989
31.0667	-0.001133					31.0667	0.00086
31.0833	-0.000954					31.0833	0.000921
31.1	-0.000775					31.1	0.001182
31.1167	-0.000886					31.1167	0.001343
31.1333	-0.000975					31.1333	0.001316
31.15	-0.000912					31.15	0.001039
31.1667	-0.000739					31.1667	0.000332
31.1833	-0.000766					31.1833	-0.000564
31.2	-0.000763					31.2	-0.001281
31.2167	-0.00044					31.2167	-0.001607
31.2333	4.3e-05					31.2333	-0.001574
31.25	0.000188					31.25	-0.001681
31.2667	0.000377					31.2667	-0.00212
31.2833	0.000396					31.2833	-0.00273
31.3	0.000545					31.3	-0.003759
31.3167	0.000594					31.3167	-0.003269
31.3333	0.000582					31.3333	-0.003598
31.35	0.000421					31.35	-0.004638
31.3667	0.000243					31.3667	-0.004947
31.3833	0.00012					31.3833	-0.00367
31.4	0.000176					31.4	-0.003012
31.4167	0.000222					31.4167	-0.002634
31.4333	0.000369					31.4333	-0.002767
31.45	0.000655					31.45	-0.002659
31.4667	0.000801					31.4667	-0.002191
31.4833	0.000751					31.4833	-0.00196
31.5	0.000536					31.5	-0.001285
31.5167	0.000591					31.5167	-0.000291
31.5333	0.000545					31.5333	0.000753
31.55	0.00039					31.55	0.001387
31.5667	0.000544					31.5667	0.001181
31.5833	0.000659					31.5833	0.001226
31.6	0.000677					31.6	0.00145
31.6167	0.000779					31.6167	0.001625
31.6333	0.000851					31.6333	0.001959
31.65	0.000823					31.65	0.002184
31.6667	0.000755					31.6667	0.002808
31.6833	0.000667					31.6833	0.003533
31.7	0.000479					31.7	0.003997
31.7167	0.000313					31.7167	0.004396
31.7333	0.0001					31.7333	0.004761
31.75	0.000127					31.75	0.004536
31.7667	0.000114					31.7667	0.00433
31.7833	-8.9e-05					31.7833	0.004285
31.8	-0.000153					31.8	0.004169
31.8167	-0.000116					31.8167	0.004314
31.8333	0.000132					31.8333	0.004493
31.85	0.00032					31.85	0.004477
31.8667	0.000438					31.8667	0.004011
31.8833	0.000536					31.8833	0.003605
31.9	0.000294					31.9	0.002919
31.9167	4.2e-05					31.9167	0.001942
31.9333	-8e-05					31.9333	0.001316
31.95	-0.000274					31.95	0.000549
31.9667	-0.000439					31.9667	-0.000389
31.9833	-0.000334					31.9833	-0.001638
32	-0.000259					32	-0.002706
32.0167	-0.000284					32.0167	-0.003805
32.0333	-0.000159					32.0333	-0.004533
32.05	-0.000164					32.05	-0.005142
32.0667	-0.000122					32.0667	-0.005187
32.0833	-0.000144					32.0833	-0.004781
32.1	-0.000206					32.1	-0.004455
32.1167	-0.000168					32.1167	-0.00412
32.1333	-0.00015					32.1333	-0.003814
32.15	-0.000131					32.15	-0.004108
32.1667	-0.000353					32.1667	-0.004952
32.1833	-0.00074					32.1833	-0.004854
32.2	-0.001142					32.2	-0.003666
32.2167	-0.001434					32.2167	-0.002827
32.2333	-0.001307					32.2333	-0.002049
32.25	-0.001069					32.25	-0.001411
32.2667	-0.001071					32.2667	-0.000723
32.2833	-0.000953					32.2833	-0.000235
32.3	-0.000821					32.3	0.000258
32.3167	-0.000875					32.3167	0.001006
32.3333	-0.000809					32.3333	0.001594
32.35	-0.000583					32.35	0.002042
32.3667	-0.000477					32.3667	0.00232
32.3833	-0.000581					32.3833	0.002258
32.4	-0.000645					32.4	0.002376
32.4167	-0.000733					32.4167	0.002253
32.4333	-0.000868					32.4333	0.001949
32.45	-0.000853					32.45	0.001635
32.4667	-0.000898					32.4667	0.001401
32.4833	-0.000822					32.4833	0.001087
32.5	-0.000717					32.5	0.000743
32.5167	-0.000562					32.5167	0.000509
32.5333	-0.0004					32.5333	0.000316
32.55	-0.000122					32.55	-0.000106
32.5667	1.6e-05					32.5667	-0.000349
32.5833	-9.7e-05					32.5833	-0.000241
32.6	-6.9e-05					32.6	0.000137
32.6167	-3.1e-05					32.6167	0.000525
32.6333	-0.000154					32.6333	0.000522
32.65	-0.000257					32.65	0.000352
32.6667	-0.000303					32.6667	0.000133
32.6833	-0.000349					32.6833	3.4e-05
32.7	-0.000384					32.7	1.5e-05
32.7167	-0.00028					32.7167	0.000386
32.7333	-9.5e-05					32.7333	0.000517
32.75	0.000209					32.75	-1.2e-05
32.7667	0.000464					32.7667	-6.9e-05
32.7833	0.00062					32.7833	-0.000173
32.8	0.000746					32.8	-1.7e-05
32.8167	0.000602					32.8167	0.000338
32.8333	0.000698					32.8333	0.000164
32.85	0.000934					32.85	7e-05
32.8667	0.001201					32.8667	0.000195
32.8833	0.001219					32.8833	0.000353
32.9	0.001031					32.9	-0.000166
32.9167	0.000902					32.9167	-0.000385
32.9333	0.000844					32.9333	-0.000284
32.95	0.000806					32.95	-0.000453
32.9667	0.000787					32.9667	-0.000552
32.9833	0.000929					32.9833	-0.000241
33	0.001094					33	0.000382
33.0167	0.000833					33.0167	0.000899
33.0333	0.000441					33.0333	0.000476
33.05	0.00013					33.05	0.000333
33.0667	-0.000621					33.0667	0.00095
33.0833	-0.001232					33.0833	0.000367
33.1	-0.000553					33.1	-0.000586
33.1167	0.002329					33.1167	-0.002226
33.1333	-0.000136					33.1333	-0.000723
33.15	-0.02591					33.15	-0.016789
33.1667	-0.064304					33.1667	-0.043755
33.1833	-0.111298					33.1833	-0.072642
33.2	-0.148143					33.2	-0.106128
33.2167	-0.162037					33.2167	-0.131274
33.2333	-0.148528					33.2333	-0.129448
33.25	-0.112887					33.25	-0.106207
33.2667	-0.067335					33.2667	-0.071116
33.2833	-0.029223					33.2833	-0.038485
33.3	0.001249					33.3	-0.012774
33.3167	0.019071					33.3167	0.004886
33.3333	0.021873					33.3333	0.010327
33.35	0.020977					33.35	0.010251
[truncated: 1,386 more rows]

## Sheet: Figure 6b
SHOC2-->KRAS-CypA-RMC6236+PP1CA						SHOC2-->MRAS+CypA-RMC6236+PP1CA
Thermogram data		Wiseman plot				Thermogram data		Wiseman plot
Time (min)	DP (μcal/s)	Molar ratio	Fit	ΔH (kcal/mol)		Time (min)	DP (μcal/s)	Molar ratio	Fit	ΔH (kcal/mol)
0.083333	0.003108	0.02176	-10.6859			0.083333	0.000698	0.02176	-21.3551
0.1	0.002801	0.142197	-9.46449	-9.99123		0.1	0.001131	0.142197	-21.3002	-21.19
0.116667	0.002504	0.263905	-7.78985	-6.86365		0.116667	0.000874	0.263905	-21.1595	-21.5729
0.133333	0.001987	0.386884	-6.52809	-6.35416		0.133333	0.000606	0.386884	-20.8923	-20.9309
0.15	0.001499	0.511134	-5.56375	-5.95216		0.15	0.000299	0.511134	-20.3028	-20.0652
0.166667	0.001062	0.636654	-4.81576	-4.91784		0.166667	0.000142	0.636654	-18.7008	-18.5463
0.183333	0.000855	0.763446	-4.22719	-4.1843		0.183333	-0.000285	0.763446	-13.9876	-13.9932
0.2	0.000688	0.891508	-3.75774	-4.07014		0.2	-0.000822	0.891508	-6.61416	-6.84751
0.216667	0.000517	1.02084	-3.37854	-3.54021		0.216667	-0.00146	1.02084	-2.65936	-2.25508
0.233333	0.000137	1.15145	-3.06869	-3.19474		0.233333	-0.001448	1.15145	-1.36205	-1.31443
0.25	5.6e-05	1.28332	-2.81277	-2.80129		0.25	-0.001126	1.28332	-0.875315	-0.741659
0.266667	-0.000244	1.41647	-2.59935	-2.41677		0.266667	-0.000764	1.41647	-0.651425	-0.540617
0.283333	-0.000625	1.55088	-2.41976	-2.19552		0.283333	-0.000302	1.55088	-0.531893	-0.586379
0.3	-0.000875	1.68657	-2.26741	-2.1088		0.3	3e-05	1.68657	-0.460964	-0.618901
0.316667	-0.001286	1.82353	-2.13717	-2.31635		0.316667	0.000353	1.82353	-0.415467	-0.594829
0.333333	-0.001694	1.96176	-2.02508	-2.09119		0.333333	0.000464	1.96176	-0.384481	-0.277993
0.35	-0.002192	2.10126	-1.92799	-1.87334		0.35	0.000346	2.10126	-0.36234	-0.570763
0.366667	-0.002591	2.24203	-1.84338	-1.64391		0.366667	-8.3e-05	2.24203	-0.345878	-0.265499
0.383333	-0.002719	2.38407	-1.76925	-1.88054		0.383333	-0.000231	2.38407	-0.333218	-0.427624
0.4	-0.002497					0.4	-0.00038
0.416667	-0.002315					0.416667	-0.000538
0.433333	-0.001994					0.433333	-0.000477
0.45	-0.001741					0.45	-0.000405
0.466667	-0.001339					0.466667	-0.000303
0.483333	-0.001027					0.483333	8e-06
0.5	-0.000464					0.5	5e-05
0.516667	-0.000172					0.516667	8.1e-05
0.533333	0.00037					0.533333	-7e-06
0.55	0.000793					0.55	-0.000106
0.566667	0.000937					0.566667	-0.000573
0.583333	0.001252					0.583333	-0.000861
0.6	0.001507					0.6	-0.001208
0.616667	0.001672					0.616667	-0.001566
0.633333	0.001506					0.633333	-0.001534
0.65	0.001061					0.65	-0.001051
0.666667	0.001156					0.666667	-0.001169
0.683333	0.000684					0.683333	-0.000903
0.7	0.000572					0.7	-8e-06
0.716667	0.00036					0.716667	0.000468
0.733333	0.000128					0.733333	0.000813
0.75	6e-06					0.75	0.001098
0.766667	-4.6e-05					0.766667	0.001184
0.783333	5.2e-05					0.783333	0.000999
0.8	-7.7e-05					0.8	0.00067
0.816667	-3.6e-05					0.816667	0.000371
0.833333	-0.000345					0.833333	0.000462
0.85	-0.000455					0.85	0.000813
0.866667	-0.000854					0.866667	0.001545
0.883333	-0.001473					0.883333	0.002096
0.9	-0.001872					0.9	0.002307
0.916667	-0.00122					0.916667	0.001635
0.933333	-0.000217					0.933333	0.000364
0.95	0.000226					0.95	-0.000938
0.966667	0.000158					0.966667	-0.00185
0.983333	-0.000109					0.983333	-0.001671
1	-0.000556					1	-0.001023
1.01667	0.002796					1.01667	0.003826
1.03333	0.007081					1.03333	0.012772
1.05	-0.019133					1.05	-0.020672
1.06667	-0.063278					1.06667	-0.095066
1.08333	-0.110993					1.08333	-0.228721
1.1	-0.137218					1.1	-0.334505
1.11667	-0.137003					1.11667	-0.365649
1.13333	-0.119807					1.13333	-0.331413
1.15	-0.096539					1.15	-0.272419
1.16667	-0.07608					1.16667	-0.215885
1.18333	-0.053481					1.18333	-0.1669
1.2	-0.038513					1.2	-0.124776
1.21667	-0.030974					1.21667	-0.098982
1.23333	-0.027006					1.23333	-0.079768
1.25	-0.026647					1.25	-0.069284
1.26667	-0.027364					1.26667	-0.065071
1.28333	-0.026891					1.28333	-0.061439
1.3	-0.024378					1.3	-0.058306
1.31667	-0.022016					1.31667	-0.054943
1.33333	-0.021203					1.33333	-0.05139
1.35	-0.02005					1.35	-0.047427
1.36667	-0.017727					1.36667	-0.043024
1.38333	-0.015569					1.38333	-0.038652
1.4	-0.013861					1.4	-0.0348
1.41667	-0.013283					1.41667	-0.030618
1.43333	-0.012785					1.43333	-0.025896
1.45	-0.012427					1.45	-0.022724
1.46667	-0.011849					1.46667	-0.021191
1.48333	-0.010451					1.48333	-0.020269
1.5	-0.009017					1.5	-0.019317
1.51667	-0.007693					1.51667	-0.018885
1.53333	-0.006679					1.53333	-0.018963
1.55	-0.006165					1.55	-0.018611
1.56667	-0.005891					1.56667	-0.017448
1.58333	-0.005647					1.58333	-0.016316
1.6	-0.005383					1.6	-0.015344
1.61667	-0.005202					1.61667	-0.014821
1.63333	-0.005291					1.63333	-0.014489
1.65	-0.00473					1.65	-0.014216
1.66667	-0.00415					1.66667	-0.013823
1.68333	-0.003919					1.68333	-0.01311
1.7	-0.004168					1.7	-0.012747
1.71667	-0.004457					1.71667	-0.012354
1.73333	-0.004388					1.73333	-0.011841
1.75	-0.0038					1.75	-0.011677
1.76667	-0.003761					1.76667	-0.011483
1.78333	-0.004463					1.78333	-0.010979
1.8	-0.005354					1.8	-0.010194
1.81667	-0.005906					1.81667	-0.00934
1.83333	-0.006947					1.83333	-0.008206
1.85	-0.00829					1.85	-0.007291
1.86667	-0.008893					1.86667	-0.006455
1.88333	-0.008836					1.88333	-0.005629
1.9	-0.009008					1.9	-0.004743
1.91667	-0.009611					1.91667	-0.004347
1.93333	-0.010354					1.93333	-0.003991
1.95	-0.010167					1.95	-0.004095
1.96667	-0.010121					1.96667	-0.004437
1.98333	-0.009934					1.98333	-0.004759
2	-0.009227					2	-0.00498
2.01667	-0.008151					2.01667	-0.005112
2.03333	-0.007244					2.03333	-0.004924
2.05	-0.006388					2.05	-0.004515
2.06667	-0.005681					2.06667	-0.003977
2.08333	-0.005344					2.08333	-0.003236
2.1	-0.004787					2.1	-0.002574
2.11667	-0.00389					2.11667	-0.002403
2.13333	-0.003094					2.13333	-0.002411
2.15	-0.002727					2.15	-0.002749
2.16667	-0.00225					2.16667	-0.002958
2.18333	-0.001923					2.18333	-0.002996
2.2	-0.001915					2.2	-0.002812
2.21667	-0.001967					2.21667	-0.002686
2.23333	-0.001889					2.23333	-0.002861
2.25	-0.001761					2.25	-0.002766
2.26667	-0.001443					2.26667	-0.002491
2.28333	-0.001025					2.28333	-0.002315
2.3	-0.000757					2.3	-0.00194
2.31667	-0.000507					2.31667	-0.001571
2.33333	-0.000456					2.33333	-0.001101
2.35	-0.000146					2.35	-0.000711
2.36667	-0.000256					2.36667	-0.000531
2.38333	-0.000236					2.38333	-0.000521
2.4	-0.000426					2.4	-0.000611
2.41667	-0.000656					2.41667	-0.000671
2.43333	-0.000793					2.43333	-0.000794
2.45	-0.00056					2.45	-0.000877
2.46667	-0.000137					2.46667	-0.0005
2.48333	0.000227					2.48333	-2.3e-05
2.5	0.00018					2.5	0.000224
2.51667	0.000363					2.51667	0.000472
2.53333	0.000796					2.53333	0.001019
2.55	0.000664					2.55	0.001646
2.56667	0.000782					2.56667	0.002164
2.58333	0.000789					2.58333	0.002262
2.6	0.000627					2.6	0.00218
2.61667	0.000665					2.61667	0.002478
2.63333	0.000573					2.63333	0.002586
2.65	0.000341					2.65	0.002314
2.66667	1.4e-05					2.66667	0.001463
2.68333	-0.000183					2.68333	0.001294
2.7	-0.00029					2.7	0.001224
2.71667	0.000123					2.71667	0.000374
2.73333	0.000347					2.73333	-0.000395
2.75	-3e-05					2.75	-0.000695
2.76667	-8.7e-05					2.76667	-0.000354
2.78333	-0.000178					2.78333	5.7e-05
2.8	-0.00031					2.8	0.000268
2.81667	-0.000381					2.81667	0.00037
2.83333	-0.000312					2.83333	0.000622
2.85	-0.000173					2.85	0.000243
2.86667	-5.5e-05					2.86667	-0.000425
2.88333	0.000424					2.88333	-0.000433
2.9	0.000288					2.9	0.000317
2.91667	0.000393					2.91667	0.000848
2.93333	0.000287					2.93333	0.00065
2.95	0.000201					2.95	0.000681
2.96667	0.000556					2.96667	0.001302
2.98333	0.00096					2.98333	0.001903
3	0.001055					3	0.002234
3.01667	0.000944					3.01667	0.002922
3.03333	0.000904					3.03333	0.0027
3.05	0.001074					3.05	0.002728
3.06667	0.000894					3.06667	0.002866
3.08333	0.000974					3.08333	0.002614
3.1	0.000844					3.1	0.002222
3.11667	0.000784					3.11667	0.00182
3.13333	0.000567					3.13333	0.001308
3.15	0.000421					3.15	0.000587
3.16667	0.000295					3.16667	0.000166
3.18333	-9.2e-05					3.18333	-0.000186
3.2	-0.000788					3.2	-0.000377
3.21667	-0.001354					3.21667	-0.000128
3.23333	-0.001601					3.23333	0.000161
3.25	-0.001696					3.25	0.000431
3.26667	-0.001412					3.26667	0.000291
3.28333	-0.001267					3.28333	-0.000108
3.3	-0.001182					3.3	-0.000558
3.31667	-0.000988					3.31667	-0.000868
3.33333	-0.000803					3.33333	-0.001007
3.35	-0.000649					3.35	-0.001287
3.36667	-0.000454					3.36667	-0.001673
3.38333	-0.00032					3.38333	-0.00168
3.4	-0.000125					3.4	-0.001707
3.41667	0.00027					3.41667	-0.001804
3.43333	0.000484					3.43333	-0.001981
3.45	0.000569					3.45	-0.002478
3.46667	0.000633					3.46667	-0.002965
3.48333	0.000918					3.48333	-0.002905
3.5	0.001173					3.5	-0.002416
3.51667	0.001398					3.51667	-0.001717
3.53333	0.001973					3.53333	-0.001818
3.55	0.002248					3.55	-0.001559
3.56667	0.002243					3.56667	-0.00194
3.58333	0.002218					3.58333	-0.001901
3.6	0.001771					3.6	-0.001338
3.61667	0.001095					3.61667	-0.000456
3.63333	0.000449					3.63333	0.000166
3.65	-0.000148					3.65	0.000338
3.66667	-0.000494					3.66667	0.0004
3.68333	-0.00078					3.68333	7.2e-05
3.7	-0.000946					3.7	3.5e-05
3.71667	-0.001008					3.71667	0.00033
3.73333	-0.001159					3.73333	-0.000135
3.75	-0.001211					3.75	0.00013
3.76667	-0.001283					3.76667	0.000355
3.78333	-0.001584					3.78333	0.00042
3.8	-0.002066					3.8	-8.5e-05
3.81667	-0.002447					3.81667	-0.00096
3.83333	-0.002807					3.83333	-0.001272
3.85	-0.002596					3.85	-0.002405
3.86667	-0.001486					3.86667	-0.002867
3.88333	-3.5e-05					3.88333	-0.00246
3.9	0.001005					3.9	-0.000303
3.91667	0.000365					3.91667	0.002234
3.93333	-0.000244					3.93333	0.011302
3.95	-0.002311					3.95	0.012513
3.96667	-0.041538					3.96667	-0.039956
3.98333	-0.137275					3.98333	-0.198646
4	-0.299812					4	-0.518155
4.01667	-0.486409					4.01667	-0.945895
4.03333	-0.644106					4.03333	-1.35174
4.05	-0.728503					4.05	-1.65943
4.06667	-0.721826					4.06667	-1.80645
4.08333	-0.648909					4.08333	-1.77462
4.1	-0.543461					4.1	-1.61287
4.11667	-0.440864					4.11667	-1.39039
4.13333	-0.357177					4.13333	-1.16923
4.15	-0.29662					4.15	-0.980381
4.16667	-0.257273					4.16667	-0.827276
4.18333	-0.2362					4.18333	-0.710594
4.2	-0.224177					4.2	-0.619903
4.21667	-0.215554					4.21667	-0.549061
4.23333	-0.208351					4.23333	-0.48871
4.25	-0.200158					4.25	-0.437319
4.26667	-0.190295					4.26667	-0.388057
4.28333	-0.179032					4.28333	-0.349266
4.3	-0.173161					4.3	-0.313956
4.31667	-0.159651					4.31667	-0.287477
4.33333	-0.147881					4.33333	-0.266558
4.35	-0.13309					4.35	-0.241409
4.36667	-0.12279					4.36667	-0.21228
4.38333	-0.10809					4.38333	-0.183521
4.4	-0.097259					4.4	-0.158472
4.41667	-0.08692					4.41667	-0.136063
4.43333	-0.078711					4.43333	-0.117075
4.45	-0.071301					4.45	-0.101117
4.46667	-0.064022					4.46667	-0.093549
4.48333	-0.059713					4.48333	-0.081941
4.5	-0.055453					4.5	-0.064603
4.51667	-0.051934					4.51667	-0.053825
4.53333	-0.048914					4.53333	-0.048345
4.55	-0.046334					4.55	-0.045517
4.56667	-0.043904					4.56667	-0.042338
4.58333	-0.041734					4.58333	-0.039529
4.6	-0.039924					4.6	-0.037131
4.61667	-0.038124					4.61667	-0.034832
4.63333	-0.036254					4.63333	-0.032433
4.65	-0.035052					4.65	-0.030192
4.66667	-0.03404					4.66667	-0.028111
4.68333	-0.032718					4.68333	-0.02663
4.7	-0.031306					4.7	-0.02529
4.71667	-0.030534					4.71667	-0.024499
4.73333	-0.029812					4.73333	-0.023928
4.75	-0.029129					4.75	-0.023217
4.76667	-0.028674					4.76667	-0.022452
4.78333	-0.028138					4.78333	-0.021588
4.8	-0.027702					4.8	-0.021024
4.81667	-0.027496					4.81667	-0.02031
4.83333	-0.02744					4.83333	-0.019645
4.85	-0.027564					4.85	-0.019251
4.86667	-0.027338					4.86667	-0.018987
4.88333	-0.026727					4.88333	-0.018757
4.9	-0.026356					4.9	-0.018658
4.91667	-0.025854					4.91667	-0.018318
4.93333	-0.025273					4.93333	-0.017839
4.95	-0.024882					4.95	-0.01748
4.96667	-0.02441					4.96667	-0.01735
4.98333	-0.023939					4.98333	-0.016891
5	-0.023201					5	-0.016365
5.01667	-0.022583					5.01667	-0.015869
5.03333	-0.022154					5.03333	-0.015043
5.05	-0.021856					5.05	-0.014087
5.06667	-0.021497					5.06667	-0.013181
5.08333	-0.021139					5.08333	-0.012306
5.1	-0.020361					5.1	-0.01103
5.11667	-0.019704					5.11667	-0.009746
5.13333	-0.019067					5.13333	-0.008562
5.15	-0.01819					5.15	-0.007548
5.16667	-0.017313					5.16667	-0.006524
5.18333	-0.016486					5.18333	-0.00551
5.2	-0.015679					5.2	-0.004287
5.21667	-0.015122					5.21667	-0.003433
5.23333	-0.014546					5.23333	-0.002649
5.25	-0.013638					5.25	-0.001816
5.26667	-0.012761					5.26667	-0.000963
5.28333	-0.012194					5.28333	-0.00042
5.3	-0.011677					5.3	5.4e-05
5.31667	-0.011219					5.31667	0.000477
5.33333	-0.010842					5.33333	0.00089
5.35	-0.010384					5.35	0.001194
5.36667	-0.009815					5.36667	0.001489
5.38333	-0.009206					5.38333	0.001783
5.4	-0.008577					5.4	0.001907
5.41667	-0.008138					5.41667	0.001921
5.43333	-0.007989					5.43333	0.001826
5.45	-0.00784					5.45	0.00156
5.46667	-0.007718					5.46667	0.001396
5.48333	-0.007486					5.48333	0.001332
5.5	-0.007543					5.5	0.000969
5.51667	-0.007481					5.51667	0.000665
5.53333	-0.007168					5.53333	0.000261
5.55	-0.007046					5.55	-0.000182
5.56667	-0.006683					5.56667	-0.000746
5.58333	-0.006347					5.58333	-0.000817
5.6	-0.00585					5.6	-0.001249
5.61667	-0.005292					5.61667	-0.001571
5.63333	-0.005024					5.63333	-0.001792
5.65	-0.004687					5.65	-0.001894
5.66667	-0.004229					5.66667	-0.001945
5.68333	-0.004312					5.68333	-0.001837
5.7	-0.004109					5.7	-0.001825
5.71667	-0.003905					5.71667	-0.001824
5.73333	-0.003831					5.73333	-0.001603
5.75	-0.003257					5.75	-0.001481
5.76667	-0.002642					5.76667	-0.00144
5.78333	-0.001858					5.78333	-0.000258
5.8	-0.001444					5.8	0.000723
5.81667	-0.001033					5.81667	0.001211
5.83333	-0.000511					5.83333	0.001649
5.85	-0.000168					5.85	0.002177
5.86667	-1.6e-05					5.86667	0.002775
5.88333	-2.3e-05					5.88333	0.004103
5.9	-0.000101					5.9	0.005261
5.91667	-0.000349					5.91667	0.005669
5.93333	-7.8e-05					5.93333	0.005125
5.95	0.000114					5.95	0.003962
5.96667	0.000656					5.96667	0.003589
5.98333	0.001309					5.98333	0.003586
6	0.002081					6	0.003653
6.01667	0.002373					6.01667	0.003609
6.03333	0.002846					6.03333	0.003596
6.05	0.002806					6.05	0.002827
6.06667	0.002409					6.06667	0.001617
6.08333	0.002072					6.08333	0.000438
6.1	0.001975					6.1	-0.001011
6.11667	0.002188					6.11667	-0.00266
6.13333	0.002121					6.13333	-0.00405
6.15	0.001903					6.15	-0.004499
6.16667	0.001811					6.16667	-0.004712
6.18333	0.001501					6.18333	-0.005476
6.2	0.000931					6.2	-0.00577
6.21667	0.000711					6.21667	-0.005464
6.23333	0.000791					6.23333	-0.004728
6.25	0.0006					6.25	-0.004072
6.26667	0.00048					6.26667	-0.003646
6.28333	4.9e-05					6.28333	-0.003466
6.3	-0.000432					6.3	-0.003337
6.31667	-0.000782					6.31667	-0.003179
6.33333	-0.000973					6.33333	-0.00289
6.35	-0.000894					6.35	-0.002731
6.36667	-0.000754					6.36667	-0.002552
6.38333	-0.000695					6.38333	-0.002213
6.4	-0.000964					6.4	-0.001677
6.41667	-0.000872					6.41667	-0.001051
6.43333	-0.000541					6.43333	-0.000324
6.45	-0.00041					6.45	0.000292
6.46667	-0.000279					6.46667	0.000688
6.48333	-2.7e-05					6.48333	0.001224
6.5	0.000134					6.5	0.0018
6.51667	0.000421					6.51667	0.002291
6.53333	0.000417					6.53333	0.002743
6.55	0.000313					6.55	0.003005
6.56667	6e-05					6.56667	0.003256
6.58333	-0.000284					6.58333	0.003378
6.6	-0.000777					6.6	0.003289
6.61667	-0.000751					6.61667	0.002851
6.63333	-0.000704					6.63333	0.002502
6.65	-0.000769					6.65	0.002364
6.66667	-0.000894					6.66667	0.002426
6.68333	-0.001248					6.68333	0.002548
6.7	-0.001483					6.7	0.00193
6.71667	-0.001738					6.71667	0.001602
6.73333	-0.002252					6.73333	0.000994
6.75	-0.002961					6.75	0.000535
6.76667	-0.003741					6.76667	-0.000902
6.78333	-0.003511					6.78333	-0.003279
6.8	-0.002432					6.8	-0.004907
6.81667	-0.000672					6.81667	-0.005614
6.83333	-0.000592					6.83333	-0.004991
6.85	-0.000962					6.85	-0.001418
6.86667	0.002843					6.86667	0.004323
6.88333	-0.018884					6.88333	-0.022015
6.9	-0.078731					6.9	-0.119163
6.91667	-0.196448					6.91667	-0.353031
6.93333	-0.360425					6.93333	-0.703549
6.95	-0.504242					6.95	-1.07872
6.96667	-0.596769					6.96667	-1.38687
6.98333	-0.61466					6.98333	-1.57317
7	-0.555333					7	-1.60749
7.01667	-0.466376					7.01667	-1.51334
7.03333	-0.372599					7.03333	-1.35173
7.05	-0.293763					7.05	-1.17839
7.06667	-0.234326					7.06667	-1.0229
7.08333	-0.198799					7.08333	-0.890753
7.1	-0.176886					7.1	-0.786876
7.11667	-0.162895					7.11667	-0.701838
7.13333	-0.161244					7.13333	-0.63315
7.15	-0.160343					7.15	-0.567712
7.16667	-0.156642					7.16667	-0.510855
7.18333	-0.148551					7.18333	-0.460647
7.2	-0.145229					7.2	-0.418589
7.21667	-0.140332					7.21667	-0.381186
7.23333	-0.128986					7.23333	-0.347002
7.25	-0.119201					7.25	-0.320358
7.26667	-0.106395					7.26667	-0.295614
7.28333	-0.093229					7.28333	-0.26765
7.3	-0.081784					7.3	-0.233846
7.31667	-0.073418					7.31667	-0.207982
7.33333	-0.063015					7.33333	-0.178703
7.35	-0.055145					7.35	-0.158174
7.36667	-0.049454					7.36667	-0.139644
7.38333	-0.043573					7.38333	-0.121245
7.4	-0.039843					7.4	-0.109386
7.41667	-0.036782					7.41667	-0.095186
7.43333	-0.034242					7.43333	-0.084547
7.45	-0.031344					7.45	-0.080294
7.46667	-0.028708					7.46667	-0.073271
7.48333	-0.026221					7.48333	-0.068877
7.5	-0.023345					7.5	-0.064144
7.51667	-0.020209					7.51667	-0.05944
7.53333	-0.017983					7.53333	-0.055306
7.55	-0.016707					7.55	-0.050563
7.56667	-0.015503					7.56667	-0.046857
7.58333	-0.013752					7.58333	-0.04316
7.6	-0.01226					7.6	-0.040503
7.61667	-0.010488					7.61667	-0.038866
7.63333	-0.009286					7.63333	-0.03768
7.65	-0.007694					7.65	-0.036123
7.66667	-0.006032					7.66667	-0.034766
7.68333	-0.005032					7.68333	-0.033998
7.7	-0.003984					7.7	-0.033479
7.71667	-0.003456					7.71667	-0.03283
7.73333	-0.003488					7.73333	-0.032681
7.75	-0.00383					7.75	-0.032682
7.76667	-0.003542					7.76667	-0.032853
7.78333	-0.003094					7.78333	-0.032824
7.8	-0.002827					7.8	-0.032964
7.81667	-0.002542					7.81667	-0.032914
7.83333	-0.001768					7.83333	-0.032824
7.85	-0.000883					7.85	-0.032864
7.86667	-0.000688					7.86667	-0.032984
7.88333	-0.000743					7.88333	-0.032694
7.9	1.1e-05					7.9	-0.032194
7.91667	0.000675					7.91667	-0.031294
7.93333	0.001317					7.93333	-0.030284
7.95	0.001639					7.95	-0.029253
7.96667	0.00177					7.96667	-0.028083
7.98333	0.002172					7.98333	-0.026743
8	0.002164					8	-0.025363
8.01667	0.001866					8.01667	-0.023843
8.03333	0.001587					8.03333	-0.022333
8.05	0.001936					8.05	-0.020514
8.06667	0.002455					8.06667	-0.017715
8.08333	0.002964					8.08333	-0.015525
8.1	0.003254					8.1	-0.013586
8.11667	0.003563					8.11667	-0.011067
8.13333	0.003792					8.13333	-0.008478
8.15	0.003721					8.15	-0.00618
8.16667	0.004578					8.16667	-0.004153
8.18333	0.004885					8.18333	-0.002355
8.2	0.004782					8.2	-0.001618
8.21667	0.005169					8.21667	-0.001541
8.23333	0.005566					8.23333	-0.001493
8.25	0.005844					8.25	-0.001346
8.26667	0.005881					8.26667	-0.001641
8.28333	0.005736					8.28333	-0.001537
8.3	0.005761					8.3	-0.000943
8.31667	0.005957					8.31667	-0.000498
8.33333	0.006882					8.33333	-0.000134
8.35	0.007137					8.35	-0.0002
8.36667	0.006783					8.36667	-0.000725
8.38333	0.006729					8.38333	-0.001074
8.4	0.006503					8.4	-0.001494
8.41667	0.006267					8.41667	-0.001823
8.43333	0.006031					8.43333	-0.002133
8.45	0.005375					8.45	-0.002283
8.46667	0.004409					8.46667	-0.002382
8.48333	0.003513					8.48333	-0.002302
8.5	0.002238					8.5	-0.002145
8.51667	0.001151					8.51667	-0.001839
8.53333	0.000504					8.53333	-0.001243
8.55	0.000177					8.55	-0.001006
8.56667	-0.00019					8.56667	-0.00039
8.58333	-0.000707					8.58333	0.000116
8.6	-0.000934					8.6	2.3e-05
8.61667	-0.001009					8.61667	-0.000413
8.63333	-0.001287					8.63333	-0.000548
8.65	-0.001974					8.65	-0.000423
8.66667	-0.002251					8.66667	-5.9e-05
8.68333	-0.002378					8.68333	9.6e-05
8.7	-0.002885					8.7	0.000691
8.71667	-0.003043					8.71667	0.001335
8.73333	-0.002966					8.73333	0.001641
8.75	-0.002901					8.75	0.001968
8.76667	-0.002816					8.76667	0.002504
8.78333	-0.00249					8.78333	0.00249
8.8	-0.002025					8.8	0.001967
8.81667	-0.00146					8.81667	0.001713
8.83333	-0.000734					8.83333	0.001719
8.85	-7.9e-05					8.85	0.001198
8.86667	0.000257					8.86667	0.001287
8.88333	0.000333					8.88333	0.000857
8.9	0.000449					8.9	0.000966
8.91667	0.000604					8.91667	0.000735
8.93333	0.00059					8.93333	0.000785
8.95	0.000536					8.95	0.000964
8.96667	0.000701					8.96667	0.001004
8.98333	0.001357					8.98333	0.001005
9	0.001603					9	0.000776
9.01667	0.00154					9.01667	0.000356
9.03333	0.001686					9.03333	-0.000123
9.05	0.001933					9.05	-8.2e-05
9.06667	0.002089					9.06667	-0.000432
9.08333	0.002131					9.08333	-0.000643
9.1	0.002126					9.1	-0.000574
9.11667	0.002042					9.11667	-0.000395
9.13333	0.001847					9.13333	-0.000216
9.15	0.001502					9.15	-0.000227
9.16667	0.001087					9.16667	-0.000398
9.18333	0.000772					9.18333	-0.000659
9.2	0.000927					9.2	-0.001354
9.21667	0.001055					9.21667	-0.00173
9.23333	0.000854					9.23333	-0.001855
9.25	0.000652					9.25	-0.001921
9.26667	0.000531					9.26667	-0.002097
9.28333	0.000329					9.28333	-0.002052
9.3	0.000207					9.3	-0.001868
9.31667	0.000137					9.31667	-0.001828
9.33333	0.00031					9.33333	-0.001679
9.35	-4.7e-05					9.35	-0.00143
9.36667	-0.000543					9.36667	-0.001131
9.38333	-0.0008					9.38333	-0.000802
9.4	-0.000997					9.4	-0.000783
9.41667	-0.000823					9.41667	-0.000694
9.43333	-0.000718					9.43333	-0.000658
9.45	-0.000418					9.45	-0.000733
9.46667	-6.9e-05					9.46667	-0.000787
9.48333	0.000231					9.48333	-0.000541
9.5	0.00076					9.5	-0.000265
9.51667	0.00091					9.51667	-2e-05
9.53333	0.000809					9.53333	0.000526
9.55	0.000742					9.55	0.000882
9.56667	0.0008					9.56667	0.001218
9.58333	0.000848					9.58333	0.001374
9.6	0.001085					9.6	0.001591
9.61667	0.001483					9.61667	0.001747
9.63333	0.00224					9.63333	0.001733
9.65	0.002828					9.65	0.001699
9.66667	0.003369					9.66667	0.001908
9.68333	0.003695					9.68333	0.002097
9.7	0.003511					9.7	0.002277
9.71667	0.002696					9.71667	0.001546
9.73333	0.002262					9.73333	0.000426
9.75	0.001038					9.75	-0.001765
9.76667	0.002324					9.76667	-0.003955
9.78333	0.000529					9.78333	-0.003263
9.8	-0.018821					9.8	-0.02527
9.81667	-0.077571					9.81667	-0.106247
9.83333	-0.187131					9.83333	-0.289584
9.85	-0.332681					9.85	-0.577511
9.86667	-0.461011					9.86667	-0.895059
9.88333	-0.546131					9.88333	-1.15349
9.9	-0.559305					9.9	-1.31507
9.91667	-0.509516					9.91667	-1.3579
9.93333	-0.420977					9.93333	-1.30592
9.95	-0.325308					9.95	-1.20142
9.96667	-0.253349					9.96667	-1.08057
9.98333	-0.19521					9.98333	-0.964831
10	-0.163211					10	-0.866485
10.0167	-0.145971					10.0167	-0.790167
10.0333	-0.140658					10.0333	-0.732169
10.05	-0.139426					10.05	-0.67869
10.0667	-0.139913					10.0667	-0.633662
10.0833	-0.13585					10.0833	-0.589424
10.1	-0.131928					10.1	-0.541245
10.1167	-0.125395					10.1167	-0.498547
10.1333	-0.120766					10.1333	-0.457767
10.15	-0.115685					10.15	-0.417537
10.1667	-0.110074					10.1667	-0.378427
10.1833	-0.102953					10.1833	-0.342776
10.2	-0.094692					10.2	-0.309916
10.2167	-0.082881					10.2167	-0.273316
10.2333	-0.07193					10.2333	-0.239965
10.25	-0.059476					10.25	-0.208534
10.2667	-0.048992					10.2667	-0.185252
10.2833	-0.042658					10.2833	-0.162001
10.3	-0.038974					10.3	-0.141639
10.3167	-0.03571					10.3167	-0.128327
10.3333	-0.032436					10.3333	-0.117095
10.35	-0.030002					10.35	-0.105304
10.3667	-0.027359					10.3667	-0.093361
10.3833	-0.024478					10.3833	-0.087039
10.4	-0.022256					10.4	-0.081486
10.4167	-0.020724					10.4167	-0.076443
10.4333	-0.018462					10.4333	-0.067921
10.45	-0.01604					10.45	-0.063218
10.4667	-0.014218					10.4667	-0.058035
10.4833	-0.013392					10.4833	-0.053503
10.5	-0.011958					10.5	-0.049919
10.5167	-0.010954					10.5167	-0.047016
10.5333	-0.010569					10.5333	-0.045183
10.55	-0.009815					10.55	-0.04361
10.5667	-0.008891					10.5667	-0.043157
10.5833	-0.008056					10.5833	-0.041594
10.6	-0.007372					10.6	-0.040491
10.6167	-0.006691					10.6167	-0.039548
10.6333	-0.006219					10.6333	-0.039035
10.65	-0.005898					10.65	-0.038963
10.6667	-0.005696					10.6667	-0.03859
10.6833	-0.005624					10.6833	-0.037827
10.7	-0.005613					10.7	-0.036724
10.7167	-0.005336					10.7167	-0.034801
10.7333	-0.005122					10.7333	-0.033499
10.75	-0.005059					10.75	-0.031507
10.7667	-0.004946					10.7667	-0.029464
10.7833	-0.004742					10.7833	-0.027512
10.8	-0.004619					10.8	-0.0261
10.8167	-0.004465					10.8167	-0.024867
10.8333	-0.004321					10.8333	-0.023936
10.85	-0.00405					10.85	-0.022815
10.8667	-0.00396					10.8667	-0.021684
10.8833	-0.00376					10.8833	-0.020512
10.9	-0.00347					10.9	-0.019101
10.9167	-0.00307					10.9167	-0.01792
10.9333	-0.00271					10.9333	-0.016719
10.95	-0.002612					10.95	-0.015869
10.9667	-0.002469					10.9667	-0.014829
10.9833	-0.002265					10.9833	-0.01369
11	-0.002172					11	-0.01234
11.0167	-0.001779					11.0167	-0.011271
11.0333	-0.001346					11.0333	-0.010191
11.05	-0.000863					11.05	-0.009152
11.0667	-0.000381					11.0667	-0.008204
11.0833	-0.000404					11.0833	-0.007377
11.1	-0.000417					11.1	-0.006319
11.1167	-4e-05					11.1167	-0.005102
11.1333	-6.3e-05					11.1333	-0.004145
11.15	-1.6e-05					11.15	-0.003737
11.1667	0.000401					11.1667	-0.00311
11.1833	0.00067					11.1833	-0.002745
11.2	0.000925					11.2	-0.00239
11.2167	0.001069					11.2167	-0.001995
11.2333	0.000934					11.2333	-0.0019
11.25	0.000728					11.25	-0.001686
11.2667	0.000633					11.2667	-0.001561
11.2833	0.000667					11.2833	-0.001686
11.3	0.000576					11.3	-0.002044
11.3167	0.000381					11.3167	-0.002483
11.3333	0.000115					11.3333	-0.002831
11.35	3e-05					11.35	-0.00323
11.3667	-2.5e-05					11.3667	-0.003868
11.3833	-7.1e-05					11.3833	-0.004027
11.4	4e-06					11.4	-0.004105
11.4167	-4.6e-05					11.4167	-0.004336
11.4333	-0.000119					11.4333	-0.004249
11.45	-8.3e-05					11.45	-0.003901
11.4667	-1.6e-05					11.4667	-0.003653
11.4833	-0.00011					11.4833	-0.003445
11.5	-0.000323					11.5	-0.003447
11.5167	-0.000447					11.5167	-0.002919
11.5333	-0.000514					11.5333	-0.002334
11.55	-0.000584					11.55	-0.001789
11.5667	-0.000624					11.5667	-0.001454
11.5833	-0.000634					11.5833	-0.001099
11.6	-0.000564					11.6	-0.000574
11.6167	-0.000544					11.6167	0.000131
11.6333	-0.000594					11.6333	0.000736
11.65	-0.000386					11.65	0.001062
11.6667	-0.00021					11.6667	0.001809
11.6833	-0.000334					11.6833	0.002105
11.7	-0.000289					11.7	0.002371
11.7167	-0.000233					11.7167	0.002147
11.7333	-0.000157					11.7333	0.001684
11.75	-9.2e-05					11.75	0.00163
11.7667	-0.000175					11.7667	0.00144
11.7833	-0.00027					11.7833	0.00111
11.8	-0.000445					11.8	0.000681
11.8167	-0.0007					11.8167	0.000732
11.8333	-0.000805					11.8333	0.000723
11.85	-0.00078					11.85	0.000504
11.8667	-0.000756					11.8667	0.000354
11.8833	-0.000686					11.8833	0.000369
11.9	-0.000428					11.9	-0.000145
11.9167	-0.00019					11.9167	-0.000408
11.9333	-0.000142					11.9333	-0.000332
11.95	-8.3e-05					11.95	-0.000256
11.9667	-1.5e-05					11.9667	-0.00036
11.9833	-0.000147					11.9833	-0.000624
12	-0.00027					12	-0.000754
12.0167	-0.000193					12.0167	-0.000742
12.0333	-0.000137					12.0333	-0.000371
12.05	-0.00021					12.05	1.1e-05
12.0667	-0.000273					12.0667	0.000403
12.0833	-0.000166					12.0833	0.000884
12.1	-0.00012					12.1	0.001146
12.1167	-0.00017					12.1167	0.001122
12.1333	2e-06					12.1333	0.001049
12.15	0.000193					12.15	0.001327
12.1667	0.000234					12.1667	0.001254
12.1833	0.000395					12.1833	0.001032
12.2	0.000666					12.2	0.000839
12.2167	0.000717					12.2167	0.000737
12.2333	0.000515					12.2333	0.000708
12.25	0.000366					12.25	0.000941
12.2667	0.000467					12.2667	0.001084
12.2833	0.000658					12.2833	0.001406
12.3	0.000779					12.3	0.001539
12.3167	0.00096					12.3167	0.001552
12.3333	0.001011					12.3333	0.001324
12.35	0.000844					12.35	0.001049
12.3667	0.00062					12.3667	0.000624
12.3833	0.000655					12.3833	-1.1e-05
12.4	0.000771					12.4	-0.000426
12.4167	0.001037					12.4167	-0.000701
12.4333	0.001442					12.4333	-0.000956
12.45	0.001758					12.45	-0.001281
12.4667	0.001797					12.4667	-0.001717
12.4833	0.00177					12.4833	-0.002023
12.5	0.001863					12.5	-0.00169
12.5167	0.001346					12.5167	-0.001536
12.5333	0.000749					12.5333	-0.001263
12.55	0.000623					12.55	-0.000989
12.5667	0.000196					12.5667	-0.001376
12.5833	-0.000108					12.5833	-0.001405
12.6	1.3e-05					12.6	-0.001386
12.6167	0.000263					12.6167	-0.000136
12.6333	-0.000616					12.6333	0.001674
12.65	-0.002706					12.65	0.003303
12.6667	-0.004755					12.6667	0.006153
12.6833	-0.006615					12.6833	0.006293
12.7	-0.008052					12.7	0.004939
12.7167	-0.022935					12.7167	-0.008975
12.7333	-0.073989					12.7333	-0.06192
12.75	-0.169822					12.75	-0.192434
12.7667	-0.295726					12.7667	-0.410669
12.7833	-0.410209					12.7833	-0.662633
12.8	-0.482073					12.8	-0.877378
12.8167	-0.495535					12.8167	-1.01622
12.8333	-0.442753					12.8333	-1.07291
12.85	-0.360302					12.85	-1.05966
12.8667	-0.275091					12.8667	-0.99894
12.8833	-0.209649					12.8833	-0.925669
12.9	-0.162258					12.9	-0.852547
12.9167	-0.133967					12.9167	-0.791346
12.9333	-0.120765					12.9333	-0.747167
12.95	-0.11987					12.95	-0.71003
12.9667	-0.119776					12.9667	-0.676062
12.9833	-0.119691					12.9833	-0.650245
13	-0.118837					13	-0.622857
13.0167	-0.116652					13.0167	-0.59826
13.0333	-0.114047					13.0333	-0.564492
13.05	-0.111243					13.05	-0.527007
13.0667	-0.108097					13.0667	-0.488674
13.0833	-0.1037					13.0833	-0.45198
13.1	-0.094483					13.1	-0.413836
13.1167	-0.084327					13.1167	-0.380083
13.1333	-0.07669					13.1333	-0.343259
13.15	-0.064474					13.15	-0.308485
13.1667	-0.053629					13.1667	-0.276045
13.1833	-0.047802					13.1833	-0.248835
13.2	-0.044084					13.2	-0.220025
13.2167	-0.039737					13.2167	-0.192595
13.2333	-0.03675					13.2333	-0.173386
13.25	-0.034083					13.25	-0.156136
13.2667	-0.031356					13.2667	-0.140546
13.2833	-0.029481					13.2833	-0.128929
13.3	-0.028305					13.3	-0.119723
13.3167	-0.027058					13.3167	-0.102837
13.3333	-0.024922					13.3333	-0.096941
13.35	-0.024076					13.35	-0.093375
13.3667	-0.023129					13.3667	-0.088329
13.3833	-0.022923					13.3833	-0.079753
13.4	-0.02199					13.4	-0.074499
13.4167	-0.020846					13.4167	-0.068207
13.4333	-0.019822					13.4333	-0.060715
13.45	-0.018787					13.45	-0.053602
13.4667	-0.017723					13.4667	-0.04979
13.4833	-0.016729					13.4833	-0.047508
13.5	-0.016235					13.5	-0.046505
13.5167	-0.016256					13.5167	-0.045206
13.5333	-0.015895					13.5333	-0.043147
13.55	-0.015264					13.55	-0.041349
13.5667	-0.014103					13.5667	-0.04007
13.5833	-0.012643					13.5833	-0.039061
13.6	-0.012062					13.6	-0.038363
13.6167	-0.011881					13.6167	-0.037724
13.6333	-0.011297					13.6333	-0.037198
13.65	-0.010711					13.65	-0.036683
13.6667	-0.010015					13.6667	-0.035948
13.6833	-0.008949					13.6833	-0.035093
13.7	-0.007943					13.7	-0.034097
13.7167	-0.006828					13.7167	-0.032892
13.7333	-0.006552					13.7333	-0.031947
13.75	-0.006583					13.75	-0.030945
13.7667	-0.006754					13.7667	-0.029933
13.7833	-0.006864					13.7833	-0.028972
13.8	-0.007045					13.8	-0.02792
13.8167	-0.007045					13.8167	-0.026978
13.8333	-0.007096					13.8333	-0.025427
13.85	-0.006946					13.85	-0.023945
13.8667	-0.006865					13.8667	-0.022296
13.8833	-0.006193					13.8833	-0.020918
13.9	-0.005631					13.9	-0.01932
13.9167	-0.00505					13.9167	-0.017862
13.9333	-0.004668					13.9333	-0.016524
13.95	-0.004486					13.95	-0.015026
13.9667	-0.004424					13.9667	-0.013378
13.9833	-0.004172					13.9833	-0.011852
14	-0.003989					14	-0.010367
14.0167	-0.004006					14.0167	-0.009702
14.0333	-0.003893					14.0333	-0.009368
14.05	-0.003521					14.05	-0.008533
14.0667	-0.003298					14.0667	-0.007208
14.0833	-0.003055					14.0833	-0.005983
14.1	-0.002802					14.1	-0.004931
14.1167	-0.002499					14.1167	-0.00441
14.1333	-0.002216					14.1333	-0.004098
14.15	-0.001843					14.15	-0.003577
14.1667	-0.00109					14.1667	-0.003456
14.1833	-0.000637					14.1833	-0.003094
14.2	-0.000564					14.2	-0.002773
14.2167	-0.000439					14.2167	-0.002344
14.2333	-0.000483					14.2333	-0.002136
14.25	-0.000447					14.25	-0.001977
14.2667	-0.000131					14.2667	-0.001419
14.2833	0.000355					14.2833	-0.001341
14.3	0.000891					14.3	-0.001513
14.3167	0.000977					14.3167	-0.001725
14.3333	0.001168					14.3333	-0.001959
14.35	0.001652					14.35	-0.001594
14.3667	0.002245					14.3667	-0.000899
14.3833	0.002619					14.3833	-0.000834
14.4	0.002932					14.4	-0.000789
14.4167	0.003086					14.4167	-0.000594
14.4333	0.003299					14.4333	-0.000529
14.45	0.003449					14.45	-0.000856
14.4667	0.003512					14.4667	-0.001244
14.4833	0.003315					14.4833	-0.001302
14.5	0.002878					14.5	-0.00114
14.5167	0.0024					14.5167	-0.001028
14.5333	0.002073					14.5333	-0.000786
14.55	0.002096					14.55	-0.000564
14.5667	0.002162					14.5667	-0.000384
14.5833	0.001959					14.5833	-9.3e-05
14.6	0.001767					14.6	-0.000313
14.6167	0.001334					14.6167	-0.000513
14.6333	0.000832					14.6333	-0.000402
14.65	0.00047					14.65	-5.2e-05
14.6667	-0.000153					14.6667	0.000268
14.6833	-0.000609					14.6833	0.000639
14.7	-0.001045					14.7	0.00092
14.7167	-0.001572					14.7167	0.001142
14.7333	-0.001919					14.7333	0.001353
14.75	-0.001956					14.75	0.001474
14.7667	-0.002073					14.7667	0.001525
14.7833	-0.002199					14.7833	0.001556
14.8	-0.002376					14.8	0.001579
14.8167	-0.002406					14.8167	0.001712
14.8333	-0.002305					14.8333	0.001706
14.85	-0.002225					14.85	0.001409
14.8667	-0.002225					14.8667	0.000813
14.8833	-0.002175					14.8833	0.000396
14.9	-0.002105					14.9	-0.00011
14.9167	-0.002007					14.9167	-0.000466
14.9333	-0.001975					14.9333	-0.000561
14.95	-0.001682					14.95	-0.000515
14.9667	-0.001489					14.9667	-0.00014
14.9833	-0.001466					14.9833	0.000785
15	-0.001494					15	0.00127
15.0167	-0.001391					15.0167	0.001335
15.0333	-0.001221					15.0333	0.00111
15.05	-0.000985					15.05	0.001075
15.0667	-0.0009					15.0667	0.00149
15.0833	-0.000934					15.0833	0.001655
15.1	-0.000779					15.1	0.00192
15.1167	-0.000523					15.1167	0.000965
15.1333	-0.000408					15.1333	-0.00061
15.15	-0.000422					15.15	-9.8e-05
15.1667	-0.000631					15.1667	0.000604
15.1833	-0.00073					15.1833	0.000135
15.2	-0.000418					15.2	-0.003123
15.2167	-0.000207					15.2167	-0.006702
15.2333	-0.000155					15.2333	-0.00711
15.25	-0.000214					15.25	-0.006469
15.2667	-0.000189					15.2667	-0.005371
15.2833	-0.000318					15.2833	-0.004395
15.3	-0.000446					15.3	-0.003859
15.3167	-0.000224					15.3167	-0.003114
15.3333	4.8e-05					15.3333	-0.002448
15.35	-5e-05					15.35	-0.002302
15.3667	1.1e-05					15.3667	-0.001836
15.3833	0.00017					15.3833	-0.00101
15.4	0.000797					15.4	-5e-06
15.4167	0.001225					15.4167	0.001231
15.4333	0.001302					15.4333	0.002136
15.45	0.001459					15.45	0.003051
15.4667	0.001987					15.4667	0.004047
15.4833	0.002184					15.4833	0.004692
15.5	0.001741					15.5	0.005152
15.5167	0.002038					15.5167	0.006064
15.5333	0.002885					15.5333	0.007015
15.55	0.004022					15.55	0.007557
15.5667	0.005219					15.5667	0.006768
15.5833	0.004096					15.5833	0.00426
15.6	0.003172					15.6	0.001742
15.6167	0.0075					15.6167	0.001789
15.6333	-0.006723					15.6333	-0.013352
15.65	-0.053285					15.65	-0.056543
15.6667	-0.141628					15.6667	-0.158584
15.6833	-0.26281					15.6833	-0.322694
15.7	-0.376382					15.7	-0.501945
15.7167	-0.445935					15.7167	-0.647746
15.7333	-0.456037					15.7333	-0.737511
15.75	-0.407279					15.75	-0.770255
15.7667	-0.32736					15.7667	-0.764779
15.7833	-0.245882					15.7833	-0.739192
15.8	-0.181734					15.8	-0.704336
15.8167	-0.133275					15.8167	-0.668659
15.8333	-0.108977					15.8333	-0.639823
15.85	-0.097458					15.85	-0.618592
15.8667	-0.095329					15.8667	-0.606239
15.8833	-0.09961					15.8833	-0.598276
15.9	-0.10174					15.9	-0.593673
15.9167	-0.104421					15.9167	-0.58916
15.9333	-0.103742					15.9333	-0.580257
15.95	-0.100683					15.95	-0.567694
15.9667	-0.096373					15.9667	-0.544826
15.9833	-0.091402					15.9833	-0.520857
16	-0.085522					16	-0.493708
16.0167	-0.077742					16.0167	-0.463099
16.0333	-0.065852					16.0333	-0.43322
16.05	-0.057451					16.05	-0.401421
16.0667	-0.052751					16.0667	-0.365932
16.0833	-0.04763					16.0833	-0.329669
16.1	-0.042469					16.1	-0.298954
16.1167	-0.037397					16.1167	-0.26933
16.1333	-0.033456					16.1333	-0.240235
16.15	-0.029104					16.15	-0.21635
16.1667	-0.026603					16.1667	-0.197736
16.1833	-0.024452					16.1833	-0.183201
16.2	-0.022429					16.2	-0.166463
16.2167	-0.020587					16.2167	-0.153454
16.2333	-0.019024					16.2333	-0.142884
16.25	-0.017141					16.25	-0.133344
16.2667	-0.015199					16.2667	-0.125135
16.2833	-0.014946					16.2833	-0.116565
16.3	-0.014373					16.3	-0.107096
16.3167	-0.013779					16.3167	-0.099073
16.3333	-0.013525					16.3333	-0.089809
16.35	-0.013421					16.35	-0.082375
16.3667	-0.012777					16.3667	-0.072551
16.3833	-0.012143					16.3833	-0.063367
16.4	-0.011979					16.4	-0.059283
16.4167	-0.012265					16.4167	-0.057169
16.4333	-0.0125					16.4333	-0.056592
16.45	-0.011294					16.45	-0.055754
16.4667	-0.009618					16.4667	-0.055506
16.4833	-0.008763					16.4833	-0.053449
16.5	-0.009067					16.5	-0.051561
16.5167	-0.009541					16.5167	-0.049913
16.5333	-0.008426					16.5333	-0.048615
16.55	-0.006259					16.55	-0.048815
16.5667	-0.004532					16.5667	-0.048223
16.5833	-0.003394					16.5833	-0.048312
16.6	-0.002207					16.6	-0.047961
16.6167	-0.00111					16.6167	-0.04519
16.6333	-0.000312					16.6333	-0.041219
16.65	0.000715					16.65	-0.038747
16.6667	0.001704					16.6667	-0.037044
16.6833	0.002713					16.6833	-0.03467
16.7	0.003362					16.7	-0.032606
16.7167	0.003571					16.7167	-0.029872
16.7333	0.00347					16.7333	-0.027738
16.75	0.003509					16.75	-0.026314
16.7667	0.002948					16.7667	-0.0253
16.7833	0.002499					16.7833	-0.024414
16.8	0.0018					16.8	-0.023718
16.8167	0.001341					16.8167	-0.023092
16.8333	0.000962					16.8333	-0.022336
16.85	0.000703					16.85	-0.021249
16.8667	0.000434					16.8667	-0.019523
16.8833	0.000415					16.8833	-0.017877
16.9	0.000437					16.9	-0.016749
16.9167	5.1e-05					16.9167	-0.014961
16.9333	-0.000316					16.9333	-0.013063
16.95	-0.000683					16.95	-0.011485
16.9667	-0.00084					16.9667	-0.010027
16.9833	-0.000997					16.9833	-0.0078
17	-0.001244					17	-0.005862
17.0167	-0.001529					17.0167	-0.005003
17.0333	-0.001404					17.0333	-0.005164
17.05	-0.001079					17.05	-0.005004
17.0667	-0.000824					17.0667	-0.004115
17.0833	-0.000408					17.0833	-0.002556
17.1	-5.3e-05					17.1	-0.000737
17.1167	0.000302					17.1167	0.000152
17.1333	0.000719					17.1333	0.000482
17.15	0.001007					17.15	0.000621
17.1667	0.001044					17.1667	0.000771
17.1833	0.000892					17.1833	0.001491
17.2	0.000619					17.2	0.002201
17.2167	0.000357					17.2167	0.00212
17.2333	0.000215					17.2333	0.00205
17.25	0.000174					17.25	0.00237
17.2667	-3.6e-05					17.2667	0.00242
17.2833	-0.000196					17.2833	0.00252
17.3	-0.000167					17.3	0.002849
17.3167	-4.7e-05					17.3167	0.003489
17.3333	-9.7e-05					17.3333	0.004339
17.35	-0.000417					17.35	0.004739
17.3667	-0.000745					17.3667	0.004878
17.3833	-0.000893					17.3833	0.004628
17.4	-0.001091					17.4	0.004347
17.4167	-0.001039					17.4167	0.004016
17.4333	-0.001067					17.4333	0.003786
17.45	-0.001025					17.45	0.003695
17.4667	-0.000983					17.4667	0.003205
17.4833	-0.000698					17.4833	0.002573
17.5	-0.000383					17.5	0.002272
17.5167	-5.8e-05					17.5167	0.00173
17.5333	0.000268					17.5333	0.001708
17.55	0.000473					17.55	0.001447
17.5667	0.000809					17.5667	0.001535
17.5833	0.001014					17.5833	0.001543
17.6	0.001183					17.6	0.00152
17.6167	0.001464					17.6167	0.001247
17.6333	0.001605					17.6333	0.000774
17.65	0.001525					17.65	0.000261
17.6667	0.001696					17.6667	-0.000242
17.6833	0.002187					17.6833	-0.000616
17.7	0.001848					17.7	-0.000799
17.7167	0.001402					17.7167	-0.000823
17.7333	0.001238					17.7333	-0.000809
17.75	0.001025					17.75	-0.000834
17.7667	0.000681					17.7667	-0.000679
17.7833	0.000227					17.7833	-0.000544
17.8	-0.000367					17.8	-0.00064
17.8167	-0.001061					17.8167	-0.000375
17.8333	-0.001612					17.8333	2.9e-05
17.85	-0.002003					17.85	0.000282
17.8667	-0.002174					17.8667	0.000365
17.8833	-0.002225					17.8833	0.000208
17.9	-0.002286					17.9	-0.000149
17.9167	-0.002187					17.9167	-0.000426
17.9333	-0.001928					17.9333	-0.000553
17.95	-0.001547					17.95	-0.00044
17.9667	-0.001406					17.9667	-0.000268
17.9833	-0.001114					17.9833	-2.6e-05
18	-0.000813					18	-0.000243
18.0167	-0.000512					18.0167	-0.000331
18.0333	-0.00014					18.0333	-0.000219
18.05	-0.000319					18.05	0.000274
18.0667	-0.000364					18.0667	0.000826
18.0833	-0.000318					18.0833	0.001299
18.1	-9.2e-05					18.1	0.001471
18.1167	0.000404					18.1167	0.001354
18.1333	0.001011					18.1333	0.001007
18.15	0.001577					18.15	0.000829
18.1667	0.002303					18.1667	0.000902
18.1833	0.002495					18.1833	0.000815
18.2	0.002409					18.2	0.000778
18.2167	0.002193					18.2167	0.000702
18.2333	0.001888					18.2333	0.000295
18.25	0.001442					18.25	-0.000422
18.2667	0.000876					18.2667	-0.000648
18.2833	0.000561					18.2833	-0.000605
18.3	0.00049					18.3	-0.000362
18.3167	0.000293					18.3167	1.1e-05
18.3333	0.000205					18.3333	0.000204
18.35	0.000288					18.35	0.000187
18.3667	0.00041					18.3667	0.00016
18.3833	0.000683					18.3833	-0.000237
18.4	0.000875					18.4	-0.000474
18.4167	0.000412					18.4167	-0.001152
18.4333	-0.00012					18.4333	-0.00133
18.45	-0.000241					18.45	-0.000669
18.4667	0.000268					18.4667	0.001223
18.4833	0.001176					18.4833	0.002895
18.5	0.001235					18.5	0.004666
18.5167	-0.000867					18.5167	0.005958
18.5333	-0.000816					18.5333	0.008999
18.55	-0.009174					18.55	-0.002151
18.5667	-0.049562					18.5667	-0.035591
18.5833	-0.12663					18.5833	-0.100851
18.6	-0.233928					18.6	-0.209411
18.6167	-0.340446					18.6167	-0.32558
18.6333	-0.403814					18.6333	-0.41186
18.65	-0.413522					18.65	-0.457951
18.6667	-0.36538					18.6667	-0.469082
18.6833	-0.290378					18.6833	-0.455674
18.7	-0.215105					18.7	-0.435885
18.7167	-0.153633					18.7167	-0.422736
18.7333	-0.10848					18.7333	-0.411618
18.75	-0.082178					18.75	-0.399939
18.7667	-0.071617					18.7667	-0.399061
18.7833	-0.069738					18.7833	-0.402324
18.8	-0.073398					18.8	-0.414087
18.8167	-0.074908					18.8167	-0.43069
18.8333	-0.074618					18.8333	-0.435113
18.85	-0.074218					18.85	-0.438766
18.8667	-0.073718					18.8667	-0.437828
18.8833	-0.072352					18.8833	-0.431632
18.9	-0.070647					18.9	-0.413786
18.9167	-0.068422					18.9167	-0.399291
18.9333	-0.065658					18.9333	-0.380115
18.95	-0.062223					18.95	-0.356249
18.9667	-0.055309					18.9667	-0.332863
18.9833	-0.047794					18.9833	-0.306298
19	-0.041125					19	-0.283503
19.0167	-0.035489					19.0167	-0.265559
19.0333	-0.030962					19.0333	-0.241264
19.05	-0.027236					19.05	-0.2205
19.0667	-0.024619					19.0667	-0.208856
19.0833	-0.022673					19.0833	-0.192502
19.1	-0.020597					19.1	-0.178347
19.1167	-0.018908					19.1167	-0.170984
19.1333	-0.017292					19.1333	-0.158811
19.15	-0.014937					19.15	-0.150478
19.1667	-0.012982					19.1667	-0.137945
19.1833	-0.011276					19.1833	-0.128712
19.2	-0.009721					19.2	-0.120149
19.2167	-0.008826					19.2167	-0.108997
19.2333	-0.00791					19.2333	-0.100885
19.25	-0.007078					19.25	-0.095853
19.2667	-0.006517					19.2667	-0.087502
19.2833	-0.006146					19.2833	-0.08117
19.3	-0.006034					19.3	-0.076999
19.3167	-0.005813					19.3167	-0.072277
19.3333	-0.005772					19.3333	-0.067865
19.35	-0.005782					19.35	-0.064955
19.3667	-0.005597					19.3667	-0.062695
19.3833	-0.005383					19.3833	-0.061125
19.4	-0.005378					19.4	-0.059354
19.4167	-0.005234					19.4167	-0.058454
19.4333	-0.005289					19.4333	-0.057684
19.45	-0.005315					19.45	-0.056394
19.4667	-0.005093					19.4667	-0.054745
19.4833	-0.004828					19.4833	-0.052676
19.5	-0.004654					19.5	-0.050277
19.5167	-0.004379					19.5167	-0.048138
19.5333	-0.004274					19.5333	-0.045219
19.55	-0.004059					19.55	-0.043411
19.5667	-0.004245					19.5667	-0.041302
19.5833	-0.004554					19.5833	-0.038584
19.6	-0.0047					19.6	-0.036276
19.6167	-0.004546					19.6167	-0.034469
19.6333	-0.004432					19.6333	-0.033091
19.65	-0.004069					19.65	-0.038124
19.6667	-0.003425					19.6667	-0.046996
19.6833	-0.002931					19.6833	-0.055459
19.7	-0.002637					19.7	-0.053835
19.7167	-0.001889					19.7167	-0.048888
19.7333	-0.00122					19.7333	-0.044612
19.75	-0.000652					19.75	-0.039575
19.7667	-0.000193					19.7667	-0.034169
19.7833	0.000146					19.7833	-0.029062
19.8	0.000104					19.8	-0.022876
19.8167	0.000331					19.8167	-0.02108
19.8333	0.001096					19.8333	-0.02074
19.85	0.001871					19.85	-0.02035
19.8667	0.002076					19.8667	-0.02078
19.8833	0.002661					19.8833	-0.02151
19.9	0.002457					19.9	-0.02168
19.9167	0.002972					19.9167	-0.02161
19.9333	0.003372					19.9333	-0.01948
19.95	0.003944					19.95	-0.01844
19.9667	0.004256					19.9667	-0.01759
19.9833	0.003989					19.9833	-0.01741
20	0.004271					20	-0.01779
20.0167	0.004364					20.0167	-0.01858
20.0333	0.004006					20.0333	-0.01948
20.05	0.003846					20.05	-0.01936
20.0667	0.004099					20.0667	-0.01874
20.0833	0.003363					20.0833	-0.01746
20.1	0.002367					20.1	-0.01611
20.1167	0.0019					20.1167	-0.01445
20.1333	0.001544					20.1333	-0.01328
20.15	0.000697					20.15	-0.01253
20.1667	0.000495					20.1667	-0.012174
20.1833	9.6e-05					20.1833	-0.012052
20.2	0.000107					20.2	-0.01293
20.2167	0.000318					20.2167	-0.013938
20.2333	0.000188					20.2333	-0.015306
20.25	-0.000221					20.25	-0.016674
20.2667	-0.00062					20.2667	-0.017032
20.2833	-0.001079					20.2833	-0.017445
20.3	-0.001878					20.3	-0.017651
20.3167	-0.002127					20.3167	-0.017777
20.3333	-0.001985					20.3333	-0.017253
20.35	-0.001574					20.35	-0.017289
20.3667	-0.001303					20.3667	-0.016344
20.3833	-0.001402					20.3833	-0.01508
20.4	-0.001373					20.4	-0.014255
20.4167	-0.001497					20.4167	-0.013001
20.4333	-0.00154					20.4333	-0.011807
20.45	-0.001644					20.45	-0.011213
20.4667	-0.001517					20.4667	-0.010679
20.4833	-0.00121					20.4833	-0.010275
20.5	-0.001074					20.5	-0.010251
20.5167	-0.001331					20.5167	-0.009774
20.5333	-0.001501					20.5333	-0.009932
20.55	-0.0015					20.55	-0.0104
20.5667	-0.00122					20.5667	-0.010988
20.5833	-0.000939					20.5833	-0.011106
20.6	-0.000779					20.6	-0.010984
20.6167	-0.000628					20.6167	-0.008992
20.6333	-0.000651					20.6333	-0.011247
20.65	-0.000895					20.65	-0.014057
20.6667	-0.001129					20.6667	-0.013047
20.6833	-0.001214					20.6833	-0.011878
20.7	-0.001068					20.7	-0.008358
20.7167	-0.000992					20.7167	-0.003068
20.7333	-0.001257					20.7333	-0.003379
20.75	-0.001131					20.75	-0.002432
20.7667	-0.000997					20.7667	-0.000142
20.7833	-0.000802					20.7833	0.001229
20.8	-0.000577					20.8	0.001759
20.8167	-0.000443					20.8167	0.001189
20.8333	-0.000128					20.8333	0.00013
20.85	0.000177					20.85	-0.00166
20.8667	0.000324					20.8667	-0.002629
20.8833	0.000304					20.8833	-0.002114
20.9	0.000163					20.9	-0.00128
20.9167	0.000112					20.9167	-0.000985
20.9333	0.000352					20.9333	-0.0006
20.95	0.000311					20.95	-0.000515
20.9667	0.00025					20.9667	-0.001071
20.9833	0.000346					20.9833	-0.001466
21	0.000407					21	-0.001833
21.0167	0.000427					21.0167	-0.002189
21.0333	0.000427					21.0333	-0.002935
21.05	0.000697					21.05	-0.003591
21.0667	0.001247					21.0667	-0.004188
21.0833	0.001357					21.0833	-0.004144
21.1	0.001427					21.1	-0.003201
21.1167	0.001572					21.1167	-0.002418
21.1333	0.001548					21.1333	-0.001905
21.15	0.001454					21.15	-0.001543
21.1667	0.001439					21.1667	-0.00119
21.1833	0.001505					21.1833	-0.000727
21.2	0.001501					21.2	-0.000604
21.2167	0.001518					21.2167	-0.000572
21.2333	0.001482					21.2333	-0.0002
21.25	0.001265					21.25	-0.000399
21.2667	0.000959					21.2667	-0.000297
21.2833	0.000753					21.2833	-0.000335
21.3	0.000947					21.3	-2.3e-05
21.3167	0.001191					21.3167	0.000609
21.3333	0.001295					21.3333	0.00113
21.35	0.001007					21.35	0.000481
21.3667	0.000668					21.3667	-0.000688
21.3833	7.9e-05					21.3833	-0.001277
21.4	-0.001249					21.4	-0.001266
21.4167	-0.002838					21.4167	-0.001135
21.4333	-0.005077					21.4333	-0.003434
21.45	-0.005696					21.45	-0.003044
21.4667	-0.0027					21.4667	-0.012383
21.4833	-0.023794					21.4833	-0.044213
21.5	-0.074598					21.5	-0.090373
21.5167	-0.162751					21.5167	-0.150322
21.5333	-0.265855					21.5333	-0.213622
21.55	-0.349719					21.55	-0.248772
21.5667	-0.391805					21.5667	-0.253601
21.5833	-0.377057					21.5833	-0.241341
21.6	-0.319549					21.6	-0.216301
21.6167	-0.238231					21.6167	-0.196471
21.6333	-0.164142					21.6333	-0.183582
21.65	-0.107624					21.65	-0.177092
21.6667	-0.071956					21.6667	-0.175372
21.6833	-0.052962					21.6833	-0.180282
21.7	-0.052085					21.7	-0.183382
21.7167	-0.058748					21.7167	-0.191252
21.7333	-0.062571					21.7333	-0.206352
21.75	-0.065533					21.75	-0.214022
21.7667	-0.066936					21.7667	-0.214592
21.7833	-0.068279					21.7833	-0.218232
21.8	-0.068578					21.8	-0.219202
21.8167	-0.068035					21.8167	-0.213382
21.8333	-0.066031					21.8333	-0.209452
21.85	-0.064238					21.85	-0.199441
21.8667	-0.062315					21.8667	-0.184051
21.8833	-0.058522					21.8833	-0.167661
21.9	-0.053078					21.9	-0.151331
21.9167	-0.047333					21.9167	-0.13707
21.9333	-0.041977					21.9333	-0.12766
21.95	-0.03859					21.95	-0.117359
21.9667	-0.034954					21.9667	-0.113618
21.9833	-0.031558					21.9833	-0.101787
22	-0.028921					22	-0.093607
22.0167	-0.025415					22.0167	-0.083196
22.0333	-0.022448					22.0333	-0.075905
22.05	-0.020152					22.05	-0.070873
22.0667	-0.018245					22.0667	-0.066142
22.0833	-0.016689					22.0833	-0.0627
22.1	-0.014542					22.1	-0.060288
22.1167	-0.012606					22.1167	-0.056977
22.1333	-0.011949					22.1333	-0.054915
22.15	-0.011304					22.15	-0.052103
22.1667	-0.010501					22.1667	-0.04453
22.1833	-0.009987					22.1833	-0.035058
22.2	-0.009803					22.2	-0.031245
22.2167	-0.009569					22.2167	-0.030372
22.2333	-0.009216					22.2333	-0.030059
22.25	-0.008742					22.25	-0.029457
22.2667	-0.008262					22.2667	-0.029053
22.2833	-0.008294					22.2833	-0.028099
22.3	-0.008646					22.3	-0.026895
22.3167	-0.009188					22.3167	-0.02575
22.3333	-0.00941					22.3333	-0.025046
22.35	-0.009472					22.35	-0.024122
22.3667	-0.009584					22.3667	-0.023228
22.3833	-0.009711					22.3833	-0.022503
22.4	-0.009122					22.4	-0.021787
22.4167	-0.008473					22.4167	-0.020941
22.4333	-0.007294					22.4333	-0.020035
22.45	-0.006874					22.45	-0.018929
22.4667	-0.006955					22.4667	-0.017793
22.4833	-0.006746					22.4833	-0.016547
22.5	-0.006154					22.5	-0.01543
22.5167	-0.005306					22.5167	-0.014302
22.5333	-0.004149					22.5333	-0.013154
22.55	-0.003761					22.55	-0.012376
22.5667	-0.003644					22.5667	-0.011628
22.5833	-0.003526					22.5833	-0.01099
22.6	-0.003048					22.6	-0.010212
22.6167	-0.00284					22.6167	-0.009292
22.6333	-0.002767					22.6333	-0.008522
22.65	-0.002424					22.65	-0.008022
22.6667	-0.002331					22.6667	-0.007521
22.6833	-0.001688					22.6833	-0.006781
22.7	-0.001295					22.7	-0.005891
22.7167	-0.000992					22.7167	-0.00494
22.7333	-0.0013					22.7333	-0.004098
22.75	-0.001134					22.75	-0.003015
22.7667	-0.000979					22.7667	-0.002262
22.7833	-0.000493					22.7833	-0.001829
22.8	-0.000398					22.8	-0.001306
22.8167	-0.000373					22.8167	-0.000883
22.8333	-0.000457					22.8333	-0.00049
22.85	-0.000354					22.85	-8.5e-05
22.8667	-6.8e-05					22.8667	0.000451
22.8833	-0.000243					22.8833	0.000687
22.9	-0.000417					22.9	0.000843
22.9167	-0.000542					22.9167	0.000769
22.9333	-0.000716					22.9333	0.000145
22.95	-0.00125					22.95	-0.000279
22.9667	-0.001487					22.9667	-0.000461
22.9833	-0.001433					22.9833	-0.000372
23	-0.001488					23	-0.000143
23.0167	-0.001544					23.0167	4.6e-05
23.0333	-0.001689					23.0333	0.000136
23.05	-0.002205					23.05	0.000215
23.0667	-0.00233					23.0667	7.4e-05
23.0833	-0.002518					23.0833	-5e-06
23.1	-0.003043					23.1	-0.000262
23.1167	-0.003068					23.1167	-0.000359
23.1333	-0.002403					23.1333	-0.000516
23.15	-0.001678					23.15	-0.000693
23.1667	-0.000973					23.1667	-0.00061
23.1833	-0.000598					23.1833	-0.000498
23.2	-0.000511					23.2	-0.000263
23.2167	-0.00077					23.2167	3.4e-05
23.2333	-0.000789					23.2333	0.000601
23.25	-0.000558					23.25	0.001178
23.2667	6.4e-05					23.2667	0.001694
23.2833	0.000715					23.2833	0.002341
23.3	0.001426					23.3	0.002628
23.3167	0.001744					23.3167	0.002677
23.3333	0.00153					23.3333	0.002788
23.35	0.001286					23.35	0.002819
23.3667	0.001162					23.3667	0.002609
23.3833	0.001128					23.3833	0.0025
23.4	0.001074					23.4	0.002401
23.4167	0.001159					23.4167	0.002412
23.4333	0.001056					23.4333	0.002615
23.45	0.000993					23.45	0.002731
23.4667	0.00095					23.4667	0.002796
23.4833	0.000927					23.4833	0.002821
23.5	0.001045					23.5	0.002607
23.5167	0.001382					23.5167	0.002432
23.5333	0.001579					23.5333	0.002157
23.55	0.001789					23.55	0.001386
23.5667	0.001652					23.5667	0.000796
23.5833	0.001314					23.5833	0.000586
23.6	0.000997					23.6	0.000886
23.6167	0.000539					23.6167	0.001876
23.6333	6.2e-05					23.6333	0.002446
23.65	-0.000646					23.65	0.002866
23.6667	-0.000779					23.6667	0.003039
23.6833	-0.00054					23.6833	0.003405
23.7	-0.000521					23.7	0.00343
23.7167	-0.000631					23.7167	0.003105
23.7333	-0.000472					23.7333	0.00337
23.75	-0.000493					23.75	0.003975
23.7667	-0.000693					23.7667	0.00378
23.7833	-0.000909					23.7833	0.003539
23.8	-0.001241					23.8	0.003819
23.8167	-0.001754					23.8167	0.00376
23.8333	-0.001636					23.8333	0.00391
23.85	-0.001238					23.85	0.004831
23.8667	-0.00103					23.8667	0.005542
23.8833	-0.000583					23.8833	0.005432
23.9	0.000302					23.9	0.005296
23.9167	0.000872					23.9167	0.004862
23.9333	0.001201					23.9333	0.004378
23.95	0.001641					23.95	0.003575
23.9667	0.001951					23.9667	0.002771
23.9833	0.00266					23.9833	0.002187
24	0.00231					24	0.001693
24.0167	0.002038					24.0167	0.001283
24.0333	0.002033					24.0333	0.000965
24.05	0.002078					24.05	0.000798
24.0667	0.001932					24.0667	0.00062
24.0833	0.001667					24.0833	0.000362
24.1	0.001442					24.1	7.4e-05
24.1167	0.001287					24.1167	-0.000274
24.1333	0.00102					24.1333	-0.000308
24.15	0.000989					24.15	-0.00021
24.1667	0.000988					24.1667	-2e-06
24.1833	0.000807					24.1833	0.000176
24.2	0.000196					24.2	3.4e-05
24.2167	-0.000705					24.2167	-0.000268
24.2333	-0.001385					24.2333	-0.00028
24.25	-0.00163					24.25	0.000221
24.2667	-0.0015					24.2667	0.000725
24.2833	-0.001839					24.2833	0.001508
24.3	-0.002379					24.3	0.002512
24.3167	-0.002278					24.3167	0.003435
24.3333	-0.002078					24.3333	0.004509
24.35	-0.004458					24.35	0.004672
24.3667	-0.004982					24.3667	0.001028
24.3833	-0.002712					24.3833	-0.003893
24.4	-0.031042					24.4	-0.028095
24.4167	-0.093903					24.4167	-0.064547
24.4333	-0.188743					24.4333	-0.109109
24.45	-0.284283					24.45	-0.142701
24.4667	-0.344893					24.4667	-0.150763
24.4833	-0.361069					24.4833	-0.141373
24.5	-0.324951					24.5	-0.104792
24.5167	-0.256343					24.5167	-0.075021
24.5333	-0.184825					24.5333	-0.05435
24.55	-0.123967					24.55	-0.046359
24.5667	-0.079818					24.5667	-0.046208
24.5833	-0.05668					24.5833	-0.049167
24.6	-0.045988					24.6	-0.053525
24.6167	-0.050733					24.6167	-0.057382
24.6333	-0.059617					24.6333	-0.06293
24.65	-0.066222					24.65	-0.070547
24.6667	-0.068356					24.6667	-0.080034
24.6833	-0.067501					24.6833	-0.084792
24.7	-0.065335					24.7	-0.084439
24.7167	-0.062556					24.7167	-0.088467
24.7333	-0.060324					24.7333	-0.085804
24.75	-0.057532					24.75	-0.077392
24.7667	-0.05454					24.7667	-0.070059
24.7833	-0.051088					24.7833	-0.063957
24.8	-0.047496					24.8	-0.054834
24.8167	-0.043514					24.8167	-0.043751
24.8333	-0.039379					24.8333	-0.03514
24.85	-0.035372					24.85	-0.030039
24.8667	-0.031854					24.8667	-0.027498
24.8833	-0.029407					24.8833	-0.026697
24.9	-0.027439					24.9	-0.025386
24.9167	-0.025022					24.9167	-0.022685
24.9333	-0.023254					24.9333	-0.019844
24.95	-0.021634					24.95	-0.017465
24.9667	-0.019052					24.9667	-0.015637
24.9833	-0.01777					24.9833	-0.014039
25	-0.016008					25	-0.012181
25.0167	-0.014436					25.0167	-0.010793
25.0333	-0.013644					25.0333	-0.009116
25.05	-0.012832					25.05	-0.007678
25.0667	-0.011988					25.0667	-0.006572
25.0833	-0.010922					25.0833	-0.005649
25.1	-0.010167					25.1	-0.004456
25.1167	-0.009691					25.1167	-0.003003
25.1333	-0.009225					25.1333	-0.00176
25.15	-0.00864					25.15	-0.001546
25.1667	-0.007494					25.1667	-0.000923
25.1833	-0.006627					25.1833	-0.000333
25.2	-0.005658					25.2	-0.000176
25.2167	-0.00491					25.2167	7.1e-05
25.2333	-0.004342					25.2333	0.000448
25.25	-0.003733					25.25	0.000745
25.2667	-0.002895					25.2667	0.000992
25.2833	-0.001787					25.2833	0.001309
25.3	-0.000597					25.3	0.001171
25.3167	0.000403					25.3167	0.001141
25.3333	0.001173					25.3333	0.00121
25.35	0.001883					25.35	0.001309
25.3667	0.002543					25.3667	0.001608
25.3833	0.002943					25.3833	0.002168
25.4	0.003043					25.4	0.002887
25.4167	0.003303					25.4167	0.003511
25.4333	0.003684					25.4333	0.003961
25.45	0.004095					25.45	0.004381
25.4667	0.004456					25.4667	0.004741
25.4833	0.004477					25.4833	0.005331
25.5	0.004558					25.5	0.005541
25.5167	0.004769					25.5167	0.005711
25.5333	0.005019					25.5333	0.005165
25.55	0.00469					25.55	0.004804
25.5667	0.004581					25.5667	0.004783
25.5833	0.004351					25.5833	0.004052
25.6	0.004052					25.6	0.003541
25.6167	0.003553					25.6167	0.001719
25.6333	0.003143					25.6333	0.000338
25.65	0.002823					25.65	-4.2e-05
25.6667	0.002373					25.6667	-0.00079
25.6833	0.001902					25.6833	-0.002328
25.7	0.001472					25.7	-0.004075
25.7167	0.000982					25.7167	-0.004863
25.7333	0.000831					25.7333	-0.003511
25.75	0.000711					25.75	-0.003629
25.7667	0.000379					25.7667	-0.004799
25.7833	-4.3e-05					25.7833	-0.005769
25.8	-0.000596					25.8	-0.005879
25.8167	-0.001058					25.8167	-0.004149
25.8333	-0.001251					25.8333	-0.000999
25.85	-0.001554					25.85	0.002031
25.8667	-0.001576					25.8667	0.003961
25.8833	-0.00163					25.8833	0.004749
25.9	-0.001656					25.9	0.004616
25.9167	-0.001391					25.9167	0.005613
25.9333	-0.001137					25.9333	0.00703
25.95	-0.000942					25.95	0.005018
25.9667	-0.000618					25.9667	0.003385
25.9833	-0.000633					25.9833	0.003702
26	-0.000501					26	0.003196
26.0167	-0.00035					26.0167	0.001747
26.0333	-0.00013					26.0333	-2e-06
26.05	0.000261					26.05	-0.002871
26.0667	0.000442					26.0667	-0.00614
26.0833	0.000572					26.0833	-0.008569
26.1	0.000773					26.1	-0.008627
26.1167	0.001121					26.1167	-0.007804
26.1333	0.001457					26.1333	-0.009235
26.15	0.001653					26.15	-0.011266
26.1667	0.001859					26.1667	-0.012447
26.1833	0.001776					26.1833	-0.011988
26.2	0.001892					26.2	-0.009439
26.2167	0.001918					26.2167	-0.00704
26.2333	0.00164					26.2333	-0.006854
26.25	0.001229					26.25	-0.00645
26.2667	0.000798					26.2667	-0.005046
26.2833	0.000387					26.2833	-0.002812
26.3	-0.000114					26.3	-0.001158
26.3167	-0.000316					26.3167	-0.000994
26.3333	-0.000417					26.3333	-0.0003
26.35	-0.000535					26.35	0.001101
26.3667	-0.000768					26.3667	0.00253
26.3833	-0.001012					26.3833	0.003839
26.4	-0.001356					26.4	0.004289
26.4167	-0.00169					26.4167	0.004228
26.4333	-0.001944					26.4333	0.005077
26.45	-0.002057					26.45	0.006516
26.4667	-0.00215					26.4667	0.007273
26.4833	-0.002171					26.4833	0.006817
26.5	-0.002382					26.5	0.006101
26.5167	-0.002123					26.5167	0.007115
26.5333	-0.001994					26.5333	0.008119
26.55	-0.001924					26.55	0.009323
26.5667	-0.001695					26.5667	0.009447
26.5833	-0.001635					26.5833	0.008544
26.6	-0.001563					26.6	0.006241
26.6167	-0.001712					26.6167	0.003079
26.6333	-0.0019					26.6333	-0.000174
26.65	-0.001878					26.65	-0.001896
26.6667	-0.001806					26.6667	-0.002149
26.6833	-0.001674					26.6833	-0.002151
26.7	-0.00154					26.7	-0.002302
26.7167	-0.001181					26.7167	-0.001683
26.7333	-0.000753					26.7333	-0.001563
26.75	-0.000245					26.75	-0.001464
26.7667	-0.000126					26.7667	-0.002294
26.7833	-0.000128					26.7833	-0.002365
26.8	-0.00011					26.8	-0.001665
26.8167	-0.000375					26.8167	-0.001284
26.8333	-0.001233					26.8333	-0.001503
26.85	-0.001462					26.85	-0.001453
26.8667	-0.00153					26.8667	-0.000992
26.8833	-0.001488					26.8833	-0.000491
26.9	-0.000887					26.9	-0.00021
26.9167	-0.000215					26.9167	4.1e-05
26.9333	-0.000473					26.9333	0.000124
26.95	-9e-06					26.95	0.000369
26.9667	0.000424					26.9667	0.000803
26.9833	0.000878					26.9833	0.001188
27	0.001481					27	0.001472
27.0167	0.001745					27.0167	0.001387
27.0333	0.001838					27.0333	0.001351
27.05	0.002167					27.05	0.001239
27.0667	0.002311					27.0667	0.001079
27.0833	0.002055					27.0833	0.001139
27.1	0.00194					27.1	0.001239
27.1167	0.002274					27.1167	0.001489
27.1333	0.003158					27.1333	0.001979
27.15	0.003602					27.15	0.002369
27.1667	0.003664					27.1667	0.002503
27.1833	0.003814					27.1833	0.002798
27.2	0.003714					27.2	0.002933
27.2167	0.003083					27.2167	0.002609
27.2333	0.002653					27.2333	0.002154
27.25	0.000273					27.25	0.00263
27.2667	-0.001998					27.2667	0.002985
27.2833	-0.0022					27.2833	0.000552
27.3	-0.001206					27.3	-0.003361
27.3167	-0.021161					27.3167	-0.021984
27.3333	-0.075867					27.3333	-0.052286
27.35	-0.156912					27.35	-0.091309
27.3667	-0.250428					27.3667	-0.127282
27.3833	-0.321263					27.3833	-0.131485
27.4	-0.340322					27.4	-0.110779
27.4167	-0.313246					27.4167	-0.074404
27.4333	-0.252809					27.4333	-0.03668
27.45	-0.183383					27.45	-0.010286
27.4667	-0.122256					27.4667	-0.002852
27.4833	-0.072129					27.4833	-0.002437
27.5	-0.044753					27.5	-0.006143
27.5167	-0.036201					27.5167	-0.011482
27.5333	-0.038155					27.5333	-0.016326
27.55	-0.042699					27.55	-0.022479
27.5667	-0.047103					27.5667	-0.028223
27.5833	-0.050027					27.5833	-0.033676
27.6	-0.051391					27.6	-0.03619
27.6167	-0.051895					27.6167	-0.038233
27.6333	-0.051886					27.6333	-0.038693
27.65	-0.051333					27.65	-0.038139
27.6667	-0.052421					27.6667	-0.036135
27.6833	-0.051838					27.6833	-0.033721
27.7	-0.049315					27.7	-0.029017
27.7167	-0.045742					27.7167	-0.024463
27.7333	-0.04095					27.7333	-0.020049
27.75	-0.034895					27.75	-0.014904
27.7667	-0.028828					27.7667	-0.012727
27.7833	-0.023682					27.7833	-0.012501
27.8	-0.019575					27.8	-0.013034
27.8167	-0.016938					27.8167	-0.012898
27.8333	-0.015862					27.8333	-0.012171
27.85	-0.015875					27.85	-0.011444
27.8667	-0.014648					27.8667	-0.009929
27.8833	-0.01317					27.8833	-0.008584
27.9	-0.011332					27.9	-0.00804
27.9167	-0.009794					27.9167	-0.007436
27.9333	-0.009276					27.9333	-0.007121
27.95	-0.008878					27.95	-0.006697
27.9667	-0.00862					27.9667	-0.006492
27.9833	-0.009013					27.9833	-0.006461
28	-0.008887					28	-0.006124
28.0167	-0.00821					28.0167	-0.005456
28.0333	-0.007794					28.0333	-0.004689
28.05	-0.007417					28.05	-0.003851
28.0667	-0.006851					28.0667	-0.003023
28.0833	-0.005684					28.0833	-0.002296
28.1	-0.00522					28.1	-0.001614
28.1167	-0.004828					28.1167	-0.001248
28.1333	-0.004925					28.1333	-0.000933
28.15	-0.004113					28.15	-0.000477
28.1667	-0.004031					28.1667	-0.000331
28.1833	-0.003938					28.1833	-0.000425
28.2	-0.003676					28.2	-0.000989
28.2167	-0.003217					28.2167	-0.002082
28.2333	-0.002892					28.2333	-0.002493
28.25	-0.002306					28.25	-0.002743
28.2667	-0.001321					28.2667	-0.002964
28.2833	-0.000645					28.2833	-0.003275
28.3	-0.00031					28.3	-0.003375
28.3167	-0.000384					28.3167	-0.004266
28.3333	-0.000354					28.3333	-0.005047
28.35	-0.000408					28.35	-0.005269
28.3667	-0.000432					28.3667	-0.005471
28.3833	-0.000586					28.3833	-0.005443
28.4	-0.00084					28.4	-0.005725
28.4167	-0.001115					28.4167	-0.005607
28.4333	-0.001479					28.4333	-0.005889
28.45	-0.001729					28.45	-0.005714
28.4667	-0.001855					28.4667	-0.005271
28.4833	-0.001882					28.4833	-0.005328
28.5	-0.001788					28.5	-0.005036
28.5167	-0.001785					28.5167	-0.004623
28.5333	-0.001851					28.5333	-0.00404
28.55	-0.002098					28.55	-0.003598
28.5667	-0.002561					28.5667	-0.003367
28.5833	-0.002823					28.5833	-0.003137
28.6	-0.002984					28.6	-0.002868
28.6167	-0.003175					28.6167	-0.002549
28.6333	-0.003197					28.6333	-0.00238
28.65	-0.003068					28.65	-0.002191
28.6667	-0.002909					28.6667	-0.001712
28.6833	-0.002718					28.6833	-0.00119
28.7	-0.002254					28.7	-0.000755
28.7167	-0.00197					28.7167	-0.000611
28.7333	-0.001846					28.7333	-0.000507
28.75	-0.001722					28.75	-0.000362
28.7667	-0.001748					28.7667	-0.000218
28.7833	-0.001584					28.7833	-0.000233
28.8	-0.001184					28.8	-0.000111
28.8167	-0.000959					28.8167	0.000231
28.8333	-0.000874					28.8333	0.000732
28.85	-0.000709					28.85	0.001383
28.8667	-0.000655					28.8667	0.001734
28.8833	-0.00062					28.8833	0.002116
28.9	-0.000225					28.9	0.002277
28.9167	0.00024					28.9167	0.002522
28.9333	0.000854					28.9333	0.002811
28.95	0.001279					28.95	0.003101
28.9667	0.001763					28.9667	0.0035
28.9833	0.002077					28.9833	0.003589
29	0.002182					29	0.003169
29.0167	0.002076					29.0167	0.002828
29.0333	0.002224					29.0333	0.002515
29.05	0.002945					29.05	0.002359
29.0667	0.003427					29.0667	0.002274
29.0833	0.003228					29.0833	0.002208
29.1	0.0031					29.1	0.002163
29.1167	0.002942					29.1167	0.001967
29.1333	0.002543					29.1333	0.001712
29.15	0.00251					29.15	0.001414
29.1667	0.002451					29.1667	0.001036
29.1833	0.002173					29.1833	0.000658
29.2	0.001764					29.2	0.000209
29.2167	0.001516					29.2167	-0.000109
29.2333	0.001247					29.2333	-0.000218
29.25	0.000999					29.25	-0.000336
29.2667	0.000614					29.2667	-0.000457
29.2833	0.000202					29.2833	-0.000399
29.3	-0.000469					29.3	-0.000181
29.3167	-0.00101					29.3167	-2.3e-05
29.3333	-0.001331					29.3333	-0.000255
29.35	-0.001593					29.35	-0.000587
29.3667	-0.002014					29.3667	-0.000499
29.3833	-0.002504					29.3833	-0.000213
29.4	-0.002692					29.4	0.0001
29.4167	-0.00233					29.4167	0.000404
29.4333	-0.001998					29.4333	0.000508
29.45	-0.001856					29.45	0.000652
29.4667	-0.001994					29.4667	0.000626
29.4833	-0.001962					29.4833	0.000979
29.5	-0.001908					29.5	0.00129
29.5167	-0.001623					29.5167	0.001459
29.5333	-0.000998					29.5333	0.001428
29.55	-0.000633					29.55	0.001577
29.5667	-0.000868					29.5667	0.001596
29.5833	-0.000653					29.5833	0.001745
29.6	-0.000308					29.6	0.001694
29.6167	0.00031					29.6167	0.001339
29.6333	0.000261					29.6333	0.00095
29.65	0.000432					29.65	0.000832
29.6667	0.000504					29.6667	0.000833
29.6833	0.000565					29.6833	0.001185
29.7	0.000736					29.7	0.001446
29.7167	0.000497					29.7167	0.001297
29.7333	0.000713					29.7333	0.000962
29.75	0.001075					29.75	0.000631
29.7667	0.001116					29.7667	0.00048
29.7833	0.001257					29.7833	0.000229
29.8	0.001119					29.8	-0.000342
29.8167	0.00099					29.8167	-0.000513
29.8333	0.000821					29.8333	-0.000694
29.85	0.000669					29.85	-0.000974
29.8667	0.000672					29.8667	-0.001244
29.8833	0.000626					29.8833	-0.001544
29.9	0.000319					29.9	-0.001834
29.9167	-3.7e-05					29.9167	-0.002034
29.9333	-2.3e-05					29.9333	-0.002044
29.95	0.00023					29.95	-0.002064
29.9667	0.00058					29.9667	-0.001746
29.9833	0.000646					29.9833	-0.001599
30	0.000692					30	-0.001483
30.0167	0.000879					30.0167	-0.001237
30.0333	0.000815					30.0333	-0.001281
30.05	0.000762					30.05	-0.001214
30.0667	0.000578					30.0667	-0.001168
30.0833	0.00071					30.0833	-0.000534
30.1	0.001199					30.1	-0.000324
30.1167	0.001727					30.1167	0.000287
30.1333	0.002146					30.1333	0.001117
30.15	0.002094					30.15	0.001248
30.1667	0.000963					30.1667	0.001798
30.1833	0.000161					30.1833	0.002269
30.2	-0.001746					30.2	0.002127
30.2167	0.001482					30.2167	0.005311
30.2333	-0.01916					30.2333	-0.011475
30.25	-0.068602					30.25	-0.04546
30.2667	-0.149053					30.2667	-0.081456
30.2833	-0.237395					30.2833	-0.114712
30.3	-0.304437					30.3	-0.119268
30.3167	-0.318596					30.3167	-0.101546
30.3333	-0.291562					30.3333	-0.068649
30.35	-0.228667					30.35	-0.033052
30.3667	-0.158523					30.3667	-0.007754
30.3833	-0.099428					30.3833	0.010863
30.4	-0.051404					30.4	0.01521
30.4167	-0.027699					30.4167	0.013098
30.4333	-0.018233					30.4333	0.008672
30.45	-0.018486					30.45	0.004391
30.4667	-0.026918					30.4667	-0.001339
30.4833	-0.03891					30.4833	-0.009579
30.5	-0.049103					30.5	-0.017419
30.5167	-0.057445					30.5167	-0.02551
30.5333	-0.060178					30.5333	-0.02864
30.55	-0.05945					30.55	-0.028904
30.5667	-0.056953					30.5667	-0.026702
30.5833	-0.055336					30.5833	-0.023121
30.6	-0.052798					30.6	-0.022059
30.6167	-0.048601					30.6167	-0.019288
30.6333	-0.043153					30.6333	-0.014336
30.65	-0.034446					30.65	-0.009265
30.6667	-0.02458					30.6667	-0.006777
30.6833	-0.019497					30.6833	-0.006244
30.7	-0.016363					30.7	-0.005552
30.7167	-0.014609					30.7167	-0.004269
30.7333	-0.012645					30.7333	-0.003686
30.75	-0.011311					30.75	-0.002444
30.7667	-0.011067					30.7667	-0.001051
30.7833	-0.010567					30.7833	0.000117
30.8	-0.00947					30.8	0.00087
30.8167	-0.007903					30.8167	0.001373
30.8333	-0.006825					30.8333	0.001917
30.85	-0.005878					30.85	0.00212
30.8667	-0.004881					30.8667	0.002433
30.8833	-0.004164					30.8833	0.002636
30.9	-0.003542					30.9	0.002664
30.9167	-0.003075					30.9167	0.002517
30.9333	-0.002688					30.9333	0.00262
30.95	-0.002541					30.95	0.002843
30.9667	-0.002274					30.9667	0.002766
30.9833	-0.002047					30.9833	0.002809
31	-0.00189					31	0.002782
31.0167	-0.001789					31.0167	0.00277
31.0333	-0.001346					31.0333	0.002842
31.05	-0.000902					31.05	0.002634
31.0667	-0.000789					31.0667	0.002027
31.0833	-0.000805					31.0833	0.001249
31.1	-0.000832					31.1	0.000481
31.1167	-0.000978					31.1167	-0.000177
31.1333	-0.001172					31.1333	-0.00073
31.15	-0.001245					31.15	-0.001169
31.1667	-0.001338					31.1667	-0.001319
31.1833	-0.001741					31.1833	-0.001638
31.2	-0.002184					31.2	-0.002057
31.2167	-0.002588					31.2167	-0.002437
31.2333	-0.002781					31.2333	-0.002546
31.25	-0.003033					31.25	-0.00272
31.2667	-0.003106					31.2667	-0.002741
31.2833	-0.003119					31.2833	-0.002751
31.3	-0.003302					31.3	-0.002642
31.3167	-0.003565					31.3167	-0.002692
31.3333	-0.003378					31.3333	-0.002632
31.35	-0.003391					31.35	-0.002643
31.3667	-0.003253					31.3667	-0.002706
31.3833	-0.002966					31.3833	-0.002613
31.4	-0.00288					31.4	-0.00241
31.4167	-0.002624					31.4167	-0.001997
31.4333	-0.002357					31.4333	-0.001564
31.45	-0.001861					31.45	-0.001341
31.4667	-0.001405					31.4667	-0.001078
31.4833	-0.001085					31.4833	-0.000974
31.5	-0.000945					31.5	-0.001009
31.5167	-0.000484					31.5167	-0.000774
31.5333	-0.000563					31.5333	-0.000158
31.55	-0.000282					31.55	0.000467
31.5667	0.000289					31.5667	0.001102
31.5833	0.00073					31.5833	0.001368
31.6	0.000777					31.6	0.001389
31.6167	0.000831					31.6167	0.001348
31.6333	0.001115					31.6333	0.001307
31.65	0.001238					31.65	0.001155
31.6667	0.001132					31.6667	0.001274
31.6833	0.001085					31.6833	0.001593
31.7	0.001079					31.7	0.002301
31.7167	0.001233					31.7167	0.00307
31.7333	0.001417					31.7333	0.003511
31.75	0.001371					31.75	0.004063
31.7667	0.001174					31.7667	0.004644
31.7833	0.000948					31.7833	0.005525
31.8	0.000562					31.8	0.005787
31.8167	0.000206					31.8167	0.005488
31.8333	-9.8e-05					31.8333	0.004631
31.85	-0.000169					31.85	0.004158
31.8667	1e-06					31.8667	0.003756
31.8833	-3e-05					31.8833	0.003353
31.9	-0.000331					31.9	0.003571
31.9167	-0.000502					31.9167	0.003488
31.9333	-0.000743					31.9333	0.003146
31.95	-0.000969					31.95	0.002883
31.9667	-0.00108					31.9667	0.002152
31.9833	-0.001172					31.9833	0.001271
32	-0.001233					32	0.0003
32.0167	-0.001084					32.0167	-0.00038
32.0333	-0.000845					32.0333	-0.000741
32.05	-0.000516					32.05	-0.001332
32.0667	-0.000361					32.0667	-0.001897
32.0833	0.000174					32.0833	-0.002305
32.1	0.000458					32.1	-0.002444
32.1167	0.000443					32.1167	-0.002312
32.1333	0.000537					32.1333	-0.00235
32.15	0.000831					32.15	-0.002218
32.1667	0.001276					32.1667	-0.002136
32.1833	0.001569					32.1833	-0.002182
32.2	0.001886					32.2	-0.002074
32.2167	0.002132					32.2167	-0.001776
32.2333	0.002448					32.2333	-0.001669
32.25	0.002714					32.25	-0.001721
32.2667	0.00314					32.2667	-0.001463
32.2833	0.003406					32.2833	-0.001336
32.3	0.003353					32.3	-0.000887
32.3167	0.003594					32.3167	-0.000187
32.3333	0.003615					32.3333	0.000213
32.35	0.002996					32.35	0.000553
32.3667	0.002597					32.3667	0.000943
32.3833	0.002078					32.3833	0.001283
32.4	0.001809					32.4	0.001603
32.4167	0.001799					32.4167	0.001543
32.4333	0.001622					32.4333	0.001464
32.45	0.001424					32.45	0.001204
32.4667	0.001387					32.4667	0.001185
32.4833	0.001029					32.4833	0.001285
32.5	0.000692					32.5	0.001175
32.5167	0.000334					32.5167	0.000986
32.5333	0.000222					32.5333	0.000785
32.55	9.9e-05					32.55	0.000622
32.5667	-3.5e-05					32.5667	0.000419
32.5833	-0.000359					32.5833	0.000386
32.6	-0.000683					32.6	0.000223
32.6167	-0.000887					32.6167	0.00018
32.6333	-0.001061					32.6333	-0.000192
32.65	-0.000983					32.65	-0.000439
32.6667	-0.000642					32.6667	-0.000731
32.6833	-0.000141					32.6833	-0.001182
32.7	0.00025					32.7	-0.001764
32.7167	0.000511					32.7167	-0.002175
32.7333	0.000402					32.7333	-0.002427
32.75	0.000113					32.75	-0.002419
32.7667	-7e-06					32.7667	-0.002286
32.7833	-0.000129					32.7833	-0.0023
32.8	-0.000381					32.8	-0.002625
32.8167	-0.000714					32.8167	-0.002579
32.8333	-0.000956					32.8333	-0.002364
32.85	-0.001178					32.85	-0.002118
32.8667	-0.00135					32.8667	-0.002012
32.8833	-0.001347					32.8833	-0.001622
32.9	-0.001629					32.9	-0.00149
32.9167	-0.001632					32.9167	-0.001018
32.9333	-0.001505					32.9333	-0.000626
32.95	-0.001247					32.95	-0.000313
32.9667	-0.00136					32.9667	-0.000151
32.9833	-0.002153					32.9833	0.000341
33	-0.003132					33	0.001399
33.0167	-0.003689					33.0167	0.002231
33.0333	-0.003827					33.0333	0.002492
33.05	-0.003295					33.05	0.003014
33.0667	-0.002572					33.0667	0.003666
33.0833	-0.00133					33.0833	0.003537
33.1	0.001672					33.1	0.003279
33.1167	0.005628					33.1167	0.001367
33.1333	0.014766					33.1333	0.004099
33.15	-0.004107					33.15	-0.003468
33.1667	-0.05258					33.1667	-0.035105
33.1833	-0.130293					33.1833	-0.070433
33.2	-0.218616					33.2	-0.10709
33.2167	-0.283888					33.2167	-0.122548
33.2333	-0.303487					33.2333	-0.108088
33.25	-0.279323					33.25	-0.072754
33.2667	-0.219959					33.2667	-0.03481
33.2833	-0.155546					33.2833	-0.001555
33.3	-0.093252					33.3	0.020589
33.3167	-0.047418					33.3167	0.029383
33.3333	-0.021914					33.3333	0.026008
33.35	-0.012765					33.35	0.020029
[truncated: 1,386 more rows]

## Sheet: Figure 7b
MRAS(GMPPNP)-WT-->MRTX1133					MRAS(GMPPNP)-mut-->MRTX1133
Thermogram data		Wiseman plot			Thermogram data		Wiseman plot
Time (min)	DP (μcal/s)	Molar ratio	ΔH (kcal/mol)		Time (min)	DP (μcal/s)	Molar ratio	Fit	ΔH (kcal/mol)
0.083333	0.001159	0.126398	-0.011744		0.083333	0.001987	0.019342	-22.8953
0.1	-0.000603	0.234582	0.072123		0.1	0.000364	0.126398	-22.8906	-22.9546
0.116667	-0.001246	0.343897	-0.175292		0.116667	2.1e-05	0.234582	-22.879	-22.7176
0.133333	-0.001808	0.454341	-0.479536		0.133333	-0.000422	0.343897	-22.8597	-22.7548
0.15	-0.00252	0.565915	-0.091164		0.15	-0.000445	0.454341	-22.8277	-22.9286
0.166667	-0.003313	0.678618	-0.104756		0.166667	-0.000388	0.565915	-22.7697	-22.782
0.183333	-0.004095	0.792452	-0.002638		0.183333	-0.000691	0.678618	-22.6404	-22.6214
0.2	-0.005147	0.907414	-0.135753		0.2	-0.000814	0.792452	-22.1929	-22.3293
0.216667	-0.005259	1.02351	0.023234		0.216667	-0.000767	0.907414	-18.2197	-18.1836
0.233333	-0.005014	1.14073	-0.052991		0.233333	-0.000821	1.02351	-4.48588	-4.5185
0.25	-0.005203	1.25908	-0.130471		0.25	-0.001074	1.14073	-1.17063	-1.12552
0.266667	-0.005363	1.37856	-0.154013		0.266667	-0.001098	1.25908	-0.790244	-0.757764
0.283333	-0.005302	1.49917	-0.3239		0.283333	-0.001151	1.37856	-0.684059	-0.710669
0.3	-0.004351	1.62091	-0.087095		0.3	-0.001204	1.49917	-0.639712	-0.682286
0.316667	-0.00535	1.74378	-0.330963		0.316667	-0.000978	1.62091	-0.61668	-0.57079
0.333333	-0.00565	1.86778	-0.197553		0.333333	-0.000571	1.74378	-0.602881	-0.586125
0.35	-0.005039	1.99291	-0.117167		0.35	-0.000233	1.86778	-0.593699	-0.559073
0.366667	-0.005134	2.11917	-0.23231		0.366667	8.4e-05	1.99291	-0.58706	-0.612165
0.383333	-0.005111				0.383333	0.000301	2.11917	-0.581924	-0.637587
0.4	-0.004509				0.4	0.000318
0.416667	-0.005297				0.416667	0.000335
0.433333	-0.004764				0.433333	0.000583
0.45	0.004388				0.45	0.000473
0.466667	0.02047				0.466667	0.000402
0.483333	0.025363				0.483333	0.000282
0.5	0.019755				0.5	0.000192
0.516667	0.015486				0.516667	0.000442
0.533333	0.013157				0.533333	0.000532
0.55	0.011127				0.55	0.000812
0.566667	0.009038				0.566667	0.001116
0.583333	0.007398				0.583333	0.001021
0.6	0.006449				0.6	0.001035
0.616667	0.005699				0.616667	0.001009
0.633333	0.00474				0.633333	0.001033
0.65	0.003283				0.65	0.000788
0.666667	0.001552				0.666667	0.000442
0.683333	0.000171				0.683333	0.000341
0.7	-0.000549				0.7	0.000389
0.716667	-0.00094				0.716667	0.000688
0.733333	-0.001281				0.733333	0.000487
0.75	-0.001801				0.75	0.000366
0.766667	-0.002202				0.766667	0.000264
0.783333	-0.002662				0.783333	0.000123
0.8	-0.002991				0.8	0.000195
0.816667	-0.00313				0.816667	0.000157
0.833333	-0.003279				0.833333	-0.000231
0.85	-0.003318				0.85	-0.000359
0.866667	-0.003536				0.866667	-0.000477
0.883333	-0.003995				0.883333	-0.000415
0.9	-0.004594				0.9	-0.000263
0.916667	-0.004633				0.916667	-0.000209
0.933333	-0.004212				0.933333	-0.000785
0.95	-0.004143				0.95	-0.001161
0.966667	-0.004805				0.966667	-0.000817
0.983333	-0.004837				0.983333	-4.3e-05
1	-0.006379				1	0.000431
1.01667	-0.004311				1.01667	0.002504
1.03333	-0.006313				1.03333	-0.013881
1.05	-0.008735				1.05	-0.074746
1.06667	-0.009485				1.06667	-0.215291
1.08333	-0.00866				1.08333	-0.374966
1.1	-0.007414				1.1	-0.461921
1.11667	-0.006209				1.11667	-0.472106
1.13333	-0.005693				1.13333	-0.417881
1.15	-0.005188				1.15	-0.335096
1.16667	-0.004672				1.16667	-0.2544
1.18333	-0.004477				1.18333	-0.185604
1.2	-0.004271				1.2	-0.137239
1.21667	-0.00394				1.21667	-0.103193
1.23333	-0.003406				1.23333	-0.081057
1.25	-0.002763				1.25	-0.066882
1.26667	-0.00209				1.26667	-0.057376
1.28333	-0.001577				1.28333	-0.05046
1.3	-0.001064				1.3	-0.043604
1.31667	-0.000671				1.31667	-0.037328
1.33333	-0.000477				1.33333	-0.033502
1.35	-0.000411				1.35	-0.031746
1.36667	-0.000419				1.36667	-0.02957
1.38333	-0.000478				1.38333	-0.024704
1.4	-0.000427				1.4	-0.019327
1.41667	-0.000135				1.41667	-0.016381
1.43333	0.000206				1.43333	-0.014775
1.45	0.000477				1.45	-0.013619
1.46667	0.000709				1.46667	-0.012663
1.48333	0.00077				1.48333	-0.011777
1.5	0.00079				1.5	-0.010891
1.51667	0.00103				1.51667	-0.009836
1.53333	0.00109				1.53333	-0.00899
1.55	0.00122				1.55	-0.008324
1.56667	0.00134				1.56667	-0.007468
1.58333	0.00134				1.58333	-0.006542
1.6	0.00129				1.6	-0.005897
1.61667	0.00148				1.61667	-0.005831
1.63333	0.001486				1.63333	-0.005886
1.65	0.001354				1.65	-0.005761
1.66667	0.001323				1.66667	-0.005456
1.68333	0.001472				1.68333	-0.005011
1.7	0.001481				1.7	-0.004655
1.71667	0.00145				1.71667	-0.00428
1.73333	0.001259				1.73333	-0.004376
1.75	0.001148				1.75	-0.004222
1.76667	0.000958				1.76667	-0.004297
1.78333	0.000762				1.78333	-0.003943
1.8	0.000637				1.8	-0.003459
1.81667	0.000671				1.81667	-0.003195
1.83333	0.000876				1.83333	-0.00281
1.85	0.00073				1.85	-0.002477
1.86667	0.000574				1.86667	-0.002224
1.88333	0.000429				1.88333	-0.002241
1.9	0.000323				1.9	-0.001798
1.91667	0.000172				1.91667	-0.001255
1.93333	3.9e-05				1.93333	-0.000872
1.95	-0.000153				1.95	-0.000429
1.96667	-0.000186				1.96667	-9.8e-05
1.98333	-0.000119				1.98333	6.4e-05
2	1.9e-05				2	0.000105
2.01667	9.6e-05				2.01667	0.000306
2.03333	0.000254				2.03333	0.000518
2.05	0.000271				2.05	0.001089
2.06667	0.000525				2.06667	0.001421
2.08333	0.000729				2.08333	0.00141
2.1	0.000783				2.1	0.00094
2.11667	0.000867				2.11667	0.000879
2.13333	0.00082				2.13333	0.000968
2.15	0.000884				2.15	0.000708
2.16667	0.000898				2.16667	0.001087
2.18333	0.000761				2.18333	0.001227
2.2	-0.000129				2.2	0.001144
2.21667	0.00045				2.21667	0.001121
2.23333	0.00133				2.23333	0.000969
2.25	0.001579				2.25	0.000836
2.26667	0.001499				2.26667	0.001303
2.28333	0.001308				2.28333	0.00137
2.3	0.000928				2.3	0.001358
2.31667	0.000327				2.31667	0.001172
2.33333	-0.000597				2.33333	0.001027
2.35	-0.010057				2.35	0.000871
2.36667	-0.022747				2.36667	0.000716
2.38333	-0.023947				2.38333	0.000691
2.4	-0.021227				2.4	0.000615
2.41667	-0.019618				2.41667	0.0006
2.43333	-0.016618				2.43333	0.000791
2.45	-0.012308				2.45	0.000752
2.46667	-0.008184				2.46667	0.000353
2.48333	0.009837				2.48333	-2.6e-05
2.5	0.020898				2.5	-0.000265
2.51667	0.020499				2.51667	-0.000414
2.53333	0.01727				2.53333	-0.000573
2.55	0.014452				2.55	-0.000697
2.56667	0.011673				2.56667	-0.000861
2.58333	0.009644				2.58333	-0.000966
2.6	0.007565				2.6	-0.00102
2.61667	0.005372				2.61667	-0.001005
2.63333	0.003475				2.63333	-0.001009
2.65	0.001938				2.65	-0.001033
2.66667	0.00094				2.66667	-0.001084
2.68333	-0.000107				2.68333	-0.001095
2.7	-0.001885				2.7	-0.001016
2.71667	-0.001962				2.71667	-0.000896
2.73333	-0.0014				2.73333	-0.000767
2.75	-0.001297				2.75	-0.000898
2.76667	-0.00181				2.76667	-0.000999
2.78333	-0.002194				2.78333	-0.000765
2.8	-0.002368				2.8	-0.000531
2.81667	-0.002371				2.81667	-0.000428
2.83333	-0.001645				2.83333	-0.000364
2.85	-0.001568				2.85	-0.0001
2.86667	-0.001602				2.86667	6.3e-05
2.88333	-0.001135				2.88333	3.7e-05
2.9	-0.000478				2.9	-9.2e-05
2.91667	0.000709				2.91667	-0.000282
2.93333	0.000826				2.93333	-0.000301
2.95	0.001143				2.95	-8e-05
2.96667	0.00181				2.96667	0.0002
2.98333	0.002376				2.98333	0.000131
3	0.002263				3	0.000231
3.01667	0.00188				3.01667	0.000422
3.03333	0.001571				3.03333	0.000522
3.05	0.001041				3.05	0.000323
3.06667	0.00016				3.06667	0.000413
3.08333	-0.00029				3.08333	0.000173
3.1	-0.000371				3.1	0.000264
3.11667	-0.000602				3.11667	0.000274
3.13333	-0.000692				3.13333	7.6e-05
3.15	-0.000683				3.15	0.000269
3.16667	-0.00072				3.16667	0.000361
3.18333	-0.000754				3.18333	0.000494
3.2	-0.000688				3.2	0.000726
3.21667	-0.000932				3.21667	0.000779
3.23333	-0.000896				3.23333	0.000821
3.25	-0.000679				3.25	0.001078
3.26667	-0.000663				3.26667	0.000954
3.28333	-0.000897				3.28333	0.00086
3.3	-0.001121				3.3	0.000966
3.31667	-0.001092				3.31667	0.000833
3.33333	-0.00104				3.33333	0.000719
3.35	-0.001059				3.35	0.000525
3.36667	-0.000917				3.36667	0.000376
3.38333	-0.000595				3.38333	0.000356
3.4	-7.3e-05				3.4	0.000376
3.41667	-1.1e-05				3.41667	0.000667
3.43333	8e-05				3.43333	0.000737
3.45	0.000442				3.45	0.000577
3.46667	0.000897				3.46667	0.000248
3.48333	0.001492				3.48333	2.1e-05
3.5	0.001837				3.5	-4.6e-05
3.51667	0.001702				3.51667	-0.000113
3.53333	0.001507				3.53333	-0.00012
3.55	0.001162				3.55	-0.000287
3.56667	0.001046				3.56667	-0.000493
3.58333	0.001152				3.58333	-0.00035
3.6	0.001124				3.6	4e-06
3.61667	0.001415				3.61667	0.000479
3.63333	0.001956				3.63333	0.000713
3.65	0.002347				3.65	0.000778
3.66667	0.002078				3.66667	0.000312
3.68333	0.002089				3.68333	-4.3e-05
3.7	0.00192				3.7	-0.000339
3.71667	0.001361				3.71667	-0.000414
3.73333	0.001161				3.73333	-0.00076
3.75	0.000906				3.75	-0.000536
3.76667	0.000621				3.76667	-0.000372
3.78333	0.000346				3.78333	-0.000118
3.8	-0.00014				3.8	-0.000184
3.81667	-0.000715				3.81667	-0.00055
3.83333	-0.00102				3.83333	-0.001197
3.85	-0.000775				3.85	-0.001525
3.86667	-0.000483				3.86667	-0.001073
3.88333	-0.000438				3.88333	-0.00038
3.9	-0.000593				3.9	0.000942
3.91667	-0.000868				3.91667	0.002484
3.93333	-0.001043				3.93333	0.003027
3.95	-0.001078				3.95	-0.008393
3.96667	-0.001253				3.96667	-0.092862
3.98333	-0.001418				3.98333	-0.352012
4	-0.001583				4	-0.827572
4.01667	-0.001512				4.01667	-1.43579
4.03333	-0.001236				4.03333	-2.04977
4.05	-0.001159				4.05	-2.51983
4.06667	-0.001113				4.06667	-2.71222
4.08333	-0.001016				4.08333	-2.62281
4.1	-0.00077				4.1	-2.32571
4.11667	-0.000633				4.11667	-1.91186
4.13333	-0.000757				4.13333	-1.49984
4.15	-0.000856				4.15	-1.1484
4.16667	-0.000945				4.16667	-0.874003
4.18333	-0.000843				4.18333	-0.670207
4.2	-0.000732				4.2	-0.53153
4.21667	-0.00069				4.21667	-0.441904
4.23333	-0.000409				4.23333	-0.378057
4.25	-0.000268				4.25	-0.332441
4.26667	-0.000256				4.26667	-0.292705
4.28333	-0.000266				4.28333	-0.258828
4.3	-0.000358				4.3	-0.234933
4.31667	-0.000369				4.31667	-0.210939
4.33333	-0.000221				4.33333	-0.186294
4.35	-0.000222				4.35	-0.16488
4.36667	-0.000353				4.36667	-0.144425
4.38333	-0.000665				4.38333	-0.12322
4.4	-0.000996				4.4	-0.109136
4.41667	-0.000567				4.41667	-0.095303
4.43333	-0.000296				4.43333	-0.0821
4.45	-0.000393				4.45	-0.070457
4.46667	-0.00061				4.46667	-0.063324
4.48333	-0.000667				4.48333	-0.054811
4.5	-0.000134				4.5	-0.045058
4.51667	-0.000211				4.51667	-0.039005
4.53333	-0.001938				4.53333	-0.035103
4.55	-0.016905				4.55	-0.032152
4.56667	-0.045736				4.56667	-0.028641
4.58333	-0.071668				4.58333	-0.025839
4.6	-0.0924				4.6	-0.023248
4.61667	-0.093812				4.61667	-0.020826
4.63333	-0.074054				4.63333	-0.018795
4.65	-0.044216				4.65	-0.016275
4.66667	-0.012509				4.66667	-0.014075
4.68333	0.013939				4.68333	-0.012235
4.7	0.027647				4.7	-0.010835
4.71667	0.041701				4.71667	-0.009245
4.73333	0.044625				4.73333	-0.008575
4.75	0.040779				4.75	-0.008465
4.76667	0.034622				4.76667	-0.007837
4.78333	0.030756				4.78333	-0.006788
4.8	0.02716				4.8	-0.005779
4.81667	0.023693				4.81667	-0.004971
4.83333	0.020937				4.83333	-0.004452
4.85	0.018774				4.85	-0.003674
4.86667	0.017214				4.86667	-0.003395
4.88333	0.015875				4.88333	-0.003467
4.9	0.014155				4.9	-0.00359
4.91667	0.011856				4.91667	-0.003593
4.93333	0.009716				4.93333	-0.003715
4.95	0.007907				4.95	-0.003808
4.96667	0.006537				4.96667	-0.003521
4.98333	0.005629				4.98333	-0.003323
5	0.005087				5	-0.002987
5.01667	0.004196				5.01667	-0.002521
5.03333	0.003174				5.03333	-0.002034
5.05	0.002612				5.05	-0.001888
5.06667	0.002211				5.06667	-0.001972
5.08333	0.001789				5.08333	-0.002266
5.1	0.001547				5.1	-0.002489
5.11667	0.001416				5.11667	-0.002104
5.13333	0.001223				5.13333	-0.001619
5.15	0.00108				5.15	-0.001444
5.16667	0.001138				5.16667	-0.001138
5.18333	0.001115				5.18333	-0.000913
5.2	0.000952				5.2	-0.000678
5.21667	0.000919				5.21667	-0.000603
5.23333	0.000896				5.23333	-0.000188
5.25	0.000824				5.25	4.6e-05
5.26667	0.000801				5.26667	-0.00014
5.28333	0.000826				5.28333	-1.5e-05
5.3	0.000771				5.3	0.000239
5.31667	0.000856				5.31667	0.000333
5.33333	0.000751				5.33333	0.000427
5.35	0.000896				5.35	0.000611
5.36667	0.001271				5.36667	0.000745
5.38333	0.001496				5.38333	0.000958
5.4	0.001432				5.4	0.000812
5.41667	0.00153				5.41667	0.000645
5.43333	0.001404				5.43333	0.000609
5.45	0.001228				5.45	0.000212
5.46667	0.001002				5.46667	0.000105
5.48333	0.000636				5.48333	0.000248
5.5	0.00017				5.5	0.00056
5.51667	-0.000136				5.51667	0.001023
5.53333	-0.000222				5.53333	0.000816
5.55	-0.000285				5.55	9e-06
5.56667	-0.000541				5.56667	-0.000388
5.58333	-0.000708				5.58333	-0.000697
5.6	-0.000794				5.6	-0.000835
5.61667	-0.000811				5.61667	-0.001163
5.63333	-0.000717				5.63333	-0.000921
5.65	-0.000644				5.65	-0.000829
5.66667	-0.00048				5.66667	-0.000828
5.68333	-0.000226				5.68333	-0.001066
5.7	-0.000231				5.7	-0.000935
5.71667	-0.000457				5.71667	-0.000754
5.73333	-0.000453				5.73333	-0.000583
5.75	-0.000399				5.75	-0.000542
5.76667	-0.000595				5.76667	-0.000161
5.78333	-0.000511				5.78333	-0.00019
5.8	-0.000287				5.8	-1.9e-05
5.81667	-0.000143				5.81667	6.3e-05
5.83333	0.000222				5.83333	7.5e-05
5.85	0.000503				5.85	0.000117
5.86667	0.000453				5.86667	0.000289
5.88333	0.000224				5.88333	0.000271
5.9	0.000415				5.9	0.000423
5.91667	0.000625				5.91667	0.000715
5.93333	0.000626				5.93333	0.00088
5.95	0.000517				5.95	0.000794
5.96667	0.000431				5.96667	0.000669
5.98333	0.000245				5.98333	0.000454
6	2.9e-05				6	0.000569
6.01667	-0.000138				6.01667	0.000674
6.03333	-4.4e-05				6.03333	0.000579
6.05	0.00023				6.05	0.000517
6.06667	0.000553				6.06667	0.000706
6.08333	0.000667				6.08333	0.000904
6.1	0.001011				6.1	0.001143
6.11667	0.001079				6.11667	0.001152
6.13333	0.000729				6.13333	0.00104
6.15	0.000318				6.15	0.000989
6.16667	-0.000302				6.16667	0.00087
6.18333	-0.000853				6.18333	0.000682
6.2	-0.001064				6.2	0.000434
6.21667	-0.000984				6.21667	0.000446
6.23333	-0.000975				6.23333	0.000458
6.25	-0.000887				6.25	0.00029
6.26667	-0.000831				6.26667	0.000241
6.28333	-0.000806				6.28333	0.000264
6.3	-0.00047				6.3	0.000137
6.31667	-0.000304				6.31667	-9e-05
6.33333	-0.000358				6.33333	-0.000137
6.35	-0.000433				6.35	-0.000424
6.36667	-0.000467				6.36667	-0.001041
6.38333	-0.000462				6.38333	-0.000878
6.4	-0.000663				6.4	-0.000897
6.41667	-0.000824				6.41667	-0.001085
6.43333	-0.000936				6.43333	-0.001054
6.45	-0.001017				6.45	-0.001142
6.46667	-0.000819				6.46667	-0.001281
6.48333	-0.00033				6.48333	-0.001389
6.5	0.000208				6.5	-0.000958
6.51667	0.000547				6.51667	-0.000778
6.53333	0.000792				6.53333	-0.00082
6.55	0.000895				6.55	-0.000681
6.56667	0.000749				6.56667	-0.000622
6.58333	0.000342				6.58333	-0.000473
6.6	-4e-06				6.6	-0.000374
6.61667	-0.000231				6.61667	-0.000225
6.63333	-0.000217				6.63333	-0.000117
6.65	0.000136				6.65	-8e-05
6.66667	0.000579				6.66667	-0.000163
6.68333	0.000679				6.68333	-5.6e-05
6.7	0.00058				6.7	0.000222
6.71667	0.00039				6.71667	0.000459
6.73333	0.00028				6.73333	0.000636
6.75	0.000111				6.75	0.001273
6.76667	-2.9e-05				6.76667	0.0018
6.78333	2e-06				6.78333	0.001996
6.8	-0.000188				6.8	0.001993
6.81667	-0.000111				6.81667	0.00187
6.83333	-0.000165				6.83333	0.001757
6.85	-4.9e-05				6.85	-0.001026
6.86667	-2e-06				6.86667	-0.01125
6.88333	-1.6e-05				6.88333	-0.080013
6.9	0.00013				6.9	-0.310207
6.91667	0.000316				6.91667	-0.75212
6.93333	0.000503				6.93333	-1.33512
6.95	0.000466				6.95	-1.9308
6.96667	0.000406				6.96667	-2.40991
6.98333	0.000116				6.98333	-2.6351
7	-0.000184				7	-2.59921
7.01667	-0.000233				7.01667	-2.34897
7.03333	-0.000163				7.03333	-1.95937
7.05	-4.3e-05				7.05	-1.55086
7.06667	0.000127				7.06667	-1.19629
7.08333	0.000486				7.08333	-0.918868
7.1	0.000846				7.1	-0.708543
7.11667	0.001067				7.11667	-0.559208
7.13333	0.000947				7.13333	-0.460913
7.15	0.000837				7.15	-0.390878
7.16667	0.000657				7.16667	-0.340553
7.18333	0.000547				7.18333	-0.302668
7.2	0.000518				7.2	-0.274043
7.21667	0.000568				7.21667	-0.248059
7.23333	0.000615				7.23333	-0.220635
7.25	0.000777				7.25	-0.192251
7.26667	0.000939				7.26667	-0.171487
7.28333	0.001121				7.28333	-0.154603
7.3	0.001063				7.3	-0.13487
7.31667	0.000974				7.31667	-0.113016
7.33333	0.000916				7.33333	-0.099203
7.35	0.000778				7.35	-0.088831
7.36667	0.00056				7.36667	-0.074349
7.38333	0.000416				7.38333	-0.064677
7.4	0.000203				7.4	-0.051854
7.41667	-9e-05				7.41667	-0.043592
7.43333	-0.000394				7.43333	-0.03704
7.45	-0.000557				7.45	-0.033709
7.46667	-0.000471				7.46667	-0.029849
7.48333	-0.000604				7.48333	-0.025999
7.5	-0.000778				7.5	-0.022698
7.51667	-0.001071				7.51667	-0.020458
7.53333	-0.001571				7.53333	-0.018398
7.55	-0.002081				7.55	-0.016438
7.56667	-0.002601				7.56667	-0.014749
7.58333	-0.0031				7.58333	-0.013451
7.6	-0.00351				7.6	-0.011913
7.61667	-0.00388				7.61667	-0.009875
7.63333	-0.00409				7.63333	-0.008307
7.65	-0.004281				7.65	-0.007239
7.66667	-0.004513				7.66667	-0.006371
7.68333	-0.004706				7.68333	-0.005136
7.7	-0.004909				7.7	-0.00386
7.71667	-0.005051				7.71667	-0.002815
7.73333	-0.005214				7.73333	-0.00212
7.75	-0.004457				7.75	-0.002114
7.76667	-0.004879				7.76667	-0.001699
7.78333	-0.005975				7.78333	-0.001223
7.8	-0.005815				7.8	-0.000631
7.81667	-0.005195				7.81667	-0.000108
7.83333	-0.004555				7.83333	0.000504
7.85	-0.004105				7.85	0.001006
7.86667	-0.004055				7.86667	0.001069
7.88333	-0.002955				7.88333	0.001071
7.9	0.002665				7.9	0.001023
7.91667	0.022185				7.91667	0.001133
7.93333	0.031354				7.93333	0.001322
7.95	0.029886				7.95	0.001071
7.96667	0.025588				7.96667	0.00118
7.98333	0.02181				7.98333	0.001269
8	0.015291				8	0.001428
8.01667	0.013293				8.01667	0.001487
8.03333	0.010725				8.03333	0.001673
8.05	-0.002333				8.05	0.002088
8.06667	-0.027406				8.06667	0.002304
8.08333	-0.05473				8.08333	0.002299
8.1	-0.073435				8.1	0.002224
8.11667	-0.079029				8.11667	0.00201
8.13333	-0.068484				8.13333	0.001625
8.15	-0.039928				8.15	0.001397
8.16667	-0.010503				8.16667	0.001318
8.18333	0.013933				8.18333	0.001269
8.2	0.032398				8.2	0.000881
8.21667	0.042281				8.21667	0.000512
8.23333	0.041598				8.23333	0.000573
8.25	0.038156				8.25	0.000685
8.26667	0.034633				8.26667	0.000492
8.28333	0.03088				8.28333	0.000379
8.3	0.027157				8.3	0.000246
8.31667	0.022914				8.31667	-0.000137
8.33333	0.020031				8.33333	-0.0005
8.35	0.017973				8.35	-0.000733
8.36667	0.01473				8.36667	-0.001026
8.38333	0.011126				8.38333	-0.001383
8.4	0.008893				8.4	-0.001241
8.41667	0.00744				8.41667	-0.001399
8.43333	0.005746				8.43333	-0.001487
8.45	0.004043				8.45	-0.001345
8.46667	0.002839				8.46667	-0.001272
8.48333	0.001488				8.48333	-0.00131
8.5	0.000301				8.5	-0.000931
8.51667	-0.000695				8.51667	-0.000523
8.53333	-0.001661				8.53333	-0.000125
8.55	-0.002397				8.55	1.4e-05
8.56667	-0.002953				8.56667	-8e-06
8.58333	-0.00304				8.58333	-0.00014
8.6	-0.002956				8.6	-0.000342
8.61667	-0.002562				8.61667	-0.000445
8.63333	-0.002725				8.63333	-0.000408
8.65	-0.003176				8.65	-0.000102
8.66667	-0.003017				8.66667	6.5e-05
8.68333	-0.002708				8.68333	0.000222
8.7	-0.002529				8.7	0.000208
8.71667	-0.002131				8.71667	0.000415
8.73333	-0.001662				8.73333	0.000472
8.75	-0.001173				8.75	0.00068
8.76667	-0.000796				8.76667	0.000768
8.78333	-0.000542				8.78333	0.000605
8.8	-0.000328				8.8	0.000523
8.81667	-0.000294				8.81667	0.000631
8.83333	-0.00029				8.83333	0.000928
8.85	-0.000206				8.85	0.000978
8.86667	3.8e-05				8.86667	0.000789
8.88333	0.000102				8.88333	0.00082
8.9	0.000156				8.9	0.000851
8.91667	0.000211				8.91667	0.000862
8.93333	0.000226				8.93333	0.001072
8.95	5.1e-05				8.95	0.001083
8.96667	0.000126				8.96667	0.000967
8.98333	0.000221				8.98333	0.000861
9	4.6e-05				9	0.000936
9.01667	-0.000289				9.01667	0.00091
9.03333	-0.000894				9.03333	0.000914
9.05	-0.001555				9.05	0.000899
9.06667	-0.001932				9.06667	0.000963
9.08333	-0.001569				9.08333	0.000939
9.1	-0.001115				9.1	0.000845
[truncated: 3,507 more rows]

## Sheet: Figure 7d
SHOC2-->MRASmut+PP1CA						SHOC2-->MRASmut-MRTX1133+PP1CA
[truncated: 3,385 more rows]

[truncated: 10 more sheets: Figure 7f-i, Supplementary Figure 5a, Supplementary Figure 5g, Supplementary Figure 6a, Supplementary Figure 6b, Supplementary Figure 7b, Supplementary Figure 7c, Supplementary Figure 8e, Supplementary Figure 9, Supplementary Figure 10]
